# Supplementary material for: A transaminase-mediated aldol reaction and applications in cascades to styryl pyridines
Source: Catal Sci Technol. 2024 Mar 1;14(9):2390–9. doi: 10.1039/d3cy01370g (PMC11075132; doi:10.1039/d3cy01370g)
Supplement: CY-014-D3CY01370G-s005 [file CY-014-D3CY01370G-s005.cif]

# Electronic Supplementary Material (ESI) for Catalysis Science & Technology.
# This journal is © The Royal Society of Chemistry 2024

####################################################################### 
# 
# This file contains crystal structure data downloaded from the 
# Cambridge Structural Database (CSD) hosted by the Cambridge 
# Crystallographic Data Centre (CCDC).
# 
# Full information about CCDC data access policies and citation 
# guidelines are available at http://www.ccdc.cam.ac.uk/access/V1 
# 
# Audit and citation data items may have been added by the CCDC. 
# Please retain this information to preserve the provenance of 
# this file and to allow appropriate attribution of the data. 
# 
#######################################################################

data_3b
_database_code_depnum_ccdc_archive 'CCDC 2271746'
loop_
_audit_author_name
_audit_author_address
'Dejan-Kresimir Bucar'
;University College London
United Kingdom
;
_audit_update_record             
;
2023-06-22 deposited with the CCDC.	2024-03-12 downloaded from the CCDC.
;

_audit_creation_method           SHELXL-2018/3
_chemical_formula_moiety         'C16 H16 N O3, C2 F3 O2'
_chemical_formula_sum            'C18 H16 F3 N O5'
_chemical_formula_weight         383.37

loop_
_atom_type_symbol
_atom_type_description
_atom_type_scat_dispersion_real
_atom_type_scat_dispersion_imag
_atom_type_scat_source
C C 0.0181 0.0091 'International Tables Vol C Tables 4.2.6.8 and 6.1.1.4'
H H 0.0000 0.0000 'International Tables Vol C Tables 4.2.6.8 and 6.1.1.4'
N N 0.0311 0.0180 'International Tables Vol C Tables 4.2.6.8 and 6.1.1.4'
O O 0.0492 0.0322 'International Tables Vol C Tables 4.2.6.8 and 6.1.1.4'
F F 0.0727 0.0534 'International Tables Vol C Tables 4.2.6.8 and 6.1.1.4'

_space_group_crystal_system      monoclinic
_space_group_IT_number           14
_space_group_name_H-M_alt        'P 21/n'
_space_group_name_Hall           '-P 2yn'

_shelx_space_group_comment       
;
The symmetry employed for this shelxl refinement is uniquely defined
by the following loop, which should always be used as a source of
symmetry information in preference to the above space-group names.
They are only intended as comments.
;

loop_
_space_group_symop_operation_xyz
'x, y, z'
'-x+1/2, y+1/2, -z+1/2'
'-x, -y, -z'
'x-1/2, -y-1/2, z-1/2'

_cell_length_a                   4.38440(10)
_cell_length_b                   16.8800(3)
_cell_length_c                   23.4788(4)
_cell_angle_alpha                90
_cell_angle_beta                 91.0715(19)
_cell_angle_gamma                90
_cell_volume                     1737.34(6)
_cell_formula_units_Z            4
_cell_measurement_temperature    150.0(1)
_cell_measurement_reflns_used    11656
_cell_measurement_theta_min      4.5370
_cell_measurement_theta_max      72.2030

_exptl_crystal_description       prism
_exptl_crystal_colour            colourless
_exptl_crystal_size_max          0.25
_exptl_crystal_size_mid          0.05
_exptl_crystal_size_min          0.04
loop_
_exptl_crystal_face_index_h
_exptl_crystal_face_index_k
_exptl_crystal_face_index_l
_exptl_crystal_face_perp_dist
-1 -6 -12 0.0383
-3 2 5 0.1401
0 7 -11 0.0167
-1 8 -9 0.0512
0 11 1 0.0299
0 -9 -9 0.0052
0 -10 5 0.0115
0 5 14 0.0338
2 -2 -7 0.0710
_exptl_crystal_density_meas      ?
_exptl_crystal_density_method    'not measured'
_exptl_crystal_density_diffrn    1.465
_exptl_crystal_F_000             792.1
_exptl_absorpt_coefficient_mu    1.109
_exptl_absorpt_correction_T_min  0.867
_exptl_absorpt_correction_T_max  0.967
_exptl_absorpt_correction_type   analytical
_exptl_absorpt_process_details   
;
CrysAlisPro 1.171.40.53 (Rigaku Oxford Diffraction, 2019)
Analytical numeric absorption correction using a multifaceted crystal
			model based on expressions derived by R.C. Clark & J.S. Reid.
(Clark, R. C. & Reid, J. S. (1995). Acta Cryst. A51, 887-897)
Empirical absorption correction using spherical harmonics,
 implemented in SCALE3 ABSPACK scaling algorithm.
;
_diffrn_ambient_temperature      150.0(1)
_diffrn_ambient_environment      N~2~
_diffrn_source                   'micro-focus sealed X-ray tube'
_diffrn_source_type              'SuperNova (Cu) X-ray Source'
_diffrn_radiation_probe          x-ray
_diffrn_radiation_type           'Cu K\a'
_diffrn_radiation_wavelength     1.54184
_diffrn_radiation_monochromator  mirror
_diffrn_measurement_device       'four-circle diffractometer'
_diffrn_measurement_device_type  'SuperNova, Dual, Cu at home/near, Atlas'
_diffrn_detector                 'CCD plate'
_diffrn_detector_type            Atlas
_diffrn_detector_area_resol_mean 5.2031
_diffrn_reflns_number            26141
_diffrn_reflns_av_unetI/netI     0.0161
_diffrn_reflns_av_R_equivalents  0.0348
_diffrn_reflns_limit_h_min       -5
_diffrn_reflns_limit_h_max       5
_diffrn_reflns_limit_k_min       -20
_diffrn_reflns_limit_k_max       20
_diffrn_reflns_limit_l_min       -27
_diffrn_reflns_limit_l_max       27
_diffrn_reflns_theta_min         3.225
_diffrn_reflns_theta_max         66.591
_diffrn_reflns_theta_full        66.591
_diffrn_measured_fraction_theta_max 1.000
_diffrn_measured_fraction_theta_full 1.000
_diffrn_reflns_Laue_measured_fraction_max 1.000
_diffrn_reflns_Laue_measured_fraction_full 1.000
_diffrn_reflns_point_group_measured_fraction_max 1.000
_diffrn_reflns_point_group_measured_fraction_full 1.000
_reflns_number_total             3070
_reflns_number_gt                2748
_reflns_threshold_expression     'I > 2\s(I)'
_reflns_Friedel_coverage         0.000
_reflns_Friedel_fraction_max     .
_reflns_Friedel_fraction_full    .

_reflns_special_details          
;
 Reflections were merged by SHELXL according to the crystal
 class for the calculation of statistics and refinement.
 
 _reflns_Friedel_fraction is defined as the number of unique
 Friedel pairs measured divided by the number that would be
 possible theoretically, ignoring centric projections and
 systematic absences.
;

_computing_data_collection       'CrysAlisPro 1.171.40.53 (Rigaku OD, 2019)'
_computing_cell_refinement       'CrysAlisPro 1.171.40.53 (Rigaku OD, 2019)'
_computing_data_reduction        'CrysAlisPro 1.171.40.53 (Rigaku OD, 2019)'
_computing_structure_solution    'SHELXT (Sheldrick, 2015)'
_computing_structure_refinement  'SHELXL-2018/3 (Sheldrick, 2018)'
_refine_special_details          ?
_refine_ls_structure_factor_coef Fsqd
_refine_ls_matrix_type           full
_refine_ls_weighting_scheme      calc
_refine_ls_weighting_details     
'w=1/[\s^2^(Fo^2^)+(0.0487P)^2^+0.9981P] where P=(Fo^2^+2Fc^2^)/3'
_atom_sites_solution_primary     ?
_atom_sites_solution_secondary   ?
_atom_sites_solution_hydrogens   mixed
_refine_ls_hydrogen_treatment    mixed
_refine_ls_extinction_method     none
_refine_ls_extinction_coef       .
_refine_ls_number_reflns         3070
_refine_ls_number_parameters     283
_refine_ls_number_restraints     46
_refine_ls_R_factor_all          0.0501
_refine_ls_R_factor_gt           0.0450
_refine_ls_wR_factor_ref         0.1134
_refine_ls_wR_factor_gt          0.1100
_refine_ls_goodness_of_fit_ref   1.073
_refine_ls_restrained_S_all      1.094
_refine_ls_shift/su_max          0.000
_refine_ls_shift/su_mean         0.000

loop_
_atom_site_label
_atom_site_type_symbol
_atom_site_fract_x
_atom_site_fract_y
_atom_site_fract_z
_atom_site_U_iso_or_equiv
_atom_site_adp_type
_atom_site_occupancy
_atom_site_site_symmetry_order
_atom_site_calc_flag
_atom_site_refinement_flags_posn
_atom_site_refinement_flags_adp
_atom_site_refinement_flags_occupancy
_atom_site_disorder_assembly
_atom_site_disorder_group
F1A F 0.8150(6) 0.7049(3) 0.58671(16) 0.0655(10) Uani 0.4575(18) 1 d DG . P A 1
F2A F 0.3416(5) 0.72863(17) 0.60033(14) 0.0635(8) Uani 0.4575(18) 1 d DG . P A
1
F3A F 0.6032(10) 0.66573(19) 0.66333(14) 0.0933(17) Uani 0.4575(18) 1 d DG . P
A 1
C18A C 0.6160(5) 0.72510(15) 0.62668(10) 0.0428(8) Uani 0.4575(18) 1 d DG . P A
1
C17A C 0.7091(10) 0.80488(18) 0.65402(19) 0.0332(8) Uani 0.4575(18) 1 d DG . P
A 1
O4A O 0.6522(15) 0.86446(16) 0.6231(3) 0.0379(12) Uani 0.4575(18) 1 d DG . P A
1
O5A O 0.8352(13) 0.8025(3) 0.7011(2) 0.0488(12) Uani 0.4575(18) 1 d DG . P A 1
F1B F 0.788(2) 0.6686(5) 0.6745(4) 0.0933(17) Uani 0.306(3) 1 d D . P B 2
F2B F 0.7009(19) 0.7002(6) 0.5867(3) 0.0655(10) Uani 0.306(3) 1 d D . P B 2
F3B F 0.3565(11) 0.7112(4) 0.6450(3) 0.0635(8) Uani 0.306(3) 1 d D . P B 2
C18B C 0.656(2) 0.7208(5) 0.6411(4) 0.0428(8) Uani 0.306(3) 1 d D . P B 2
C17B C 0.754(2) 0.8056(4) 0.6559(4) 0.0332(8) Uani 0.306(3) 1 d D . P B 2
O4B O 0.692(5) 0.8548(6) 0.6173(7) 0.0379(12) Uani 0.306(3) 1 d D . P B 2
O5B O 0.898(2) 0.8182(6) 0.7003(4) 0.0488(12) Uani 0.306(3) 1 d D . P B 2
F1C F 0.630(3) 0.7074(6) 0.5866(3) 0.0933(17) Uani 0.237(3) 1 d D . P C 3
F2C F 0.3836(15) 0.7132(5) 0.6655(3) 0.0655(10) Uani 0.237(3) 1 d D . P C 3
F3C F 0.8172(16) 0.6634(5) 0.6644(4) 0.0635(8) Uani 0.237(3) 1 d D . P C 3
C18C C 0.658(2) 0.7213(5) 0.6415(5) 0.0428(8) Uani 0.237(3) 1 d D . P C 3
C17C C 0.796(3) 0.8039(5) 0.6530(6) 0.0332(8) Uani 0.237(3) 1 d D . P C 3
O4C O 0.662(6) 0.8580(6) 0.6255(8) 0.0379(12) Uani 0.237(3) 1 d D . P C 3
O5C O 0.979(2) 0.8107(7) 0.6924(4) 0.0488(12) Uani 0.237(3) 1 d D . P C 3
O1 O 1.3707(3) 0.90033(8) 0.52519(6) 0.0411(3) Uani 1 1 d . . . . .
H1O H 1.437(5) 0.8778(10) 0.5548(12) 0.062 Uiso 1 1 calc R U . . .
O2 O 0.5183(3) 0.85903(7) 0.32277(5) 0.0326(3) Uani 1 1 d . . . . .
O3 O 0.7314(3) 0.74425(8) 0.28688(5) 0.0376(3) Uani 1 1 d . . . . .
H3O H 0.654(6) 0.7345(15) 0.2552(11) 0.056 Uiso 1 1 d . U . . .
N1 N 1.0487(3) 0.99834(9) 0.38018(6) 0.0312(3) Uani 1 1 d . . . . .
H1N H 1.120602 1.044209 0.371822 0.037 Uiso 1 1 calc R U . . .
C1 C 0.8465(4) 0.96498(11) 0.34354(7) 0.0309(4) Uani 1 1 d . . . . .
C2 C 0.7374(4) 0.89087(11) 0.35766(7) 0.0286(4) Uani 1 1 d . . . . .
C3 C 0.8341(4) 0.85178(10) 0.40717(7) 0.0276(4) Uani 1 1 d . . . . .
C4 C 1.0432(4) 0.89045(10) 0.44401(7) 0.0284(4) Uani 1 1 d . . . . .
C5 C 1.1450(4) 0.96411(11) 0.42917(7) 0.0301(4) Uani 1 1 d . . . . .
H5 H 1.281877 0.990763 0.453079 0.036 Uiso 1 1 calc R U . . .
C6 C 0.7566(5) 1.00794(12) 0.29018(8) 0.0405(5) Uani 1 1 d . . . . .
H6A H 0.814670 0.977191 0.257740 0.061 Uiso 1 1 calc R U . . .
H6B H 0.857697 1.058362 0.289323 0.061 Uiso 1 1 calc R U . . .
H6C H 0.539779 1.015854 0.289205 0.061 Uiso 1 1 calc R U . . .
C7 C 1.1444(4) 0.85268(11) 0.49905(7) 0.0305(4) Uani 1 1 d . . . . .
H7A H 0.971997 0.847325 0.524066 0.037 Uiso 1 1 calc R U . . .
H7B H 1.225477 0.800250 0.491793 0.037 Uiso 1 1 calc R U . . .
C8 C 0.7096(4) 0.77472(11) 0.41854(7) 0.0294(4) Uani 1 1 d . . . . .
H8 H 0.748193 0.750890 0.453652 0.035 Uiso 1 1 calc R U . . .
C9 C 0.5379(4) 0.73648(11) 0.37906(7) 0.0298(4) Uani 1 1 d . . . . .
C10 C 0.5015(4) 0.77311(11) 0.32062(7) 0.0310(4) Uani 1 1 d . . . . .
H10 H 0.299(5) 0.7659(12) 0.3040(9) 0.037 Uiso 1 1 d . U . . .
C11 C 0.4003(4) 0.65808(11) 0.38855(8) 0.0334(4) Uani 1 1 d . . . . .
C12 C 0.3729(5) 0.62819(12) 0.44338(8) 0.0431(5) Uani 1 1 d . . . . .
H12 H 0.440822 0.658354 0.474243 0.052 Uiso 1 1 calc R U . . .
C13 C 0.2473(6) 0.55488(14) 0.45284(9) 0.0535(6) Uani 1 1 d . . . . .
H13 H 0.232183 0.535825 0.489841 0.064 Uiso 1 1 calc R U . . .
C14 C 0.1428(6) 0.50918(14) 0.40739(10) 0.0554(6) Uani 1 1 d . . . . .
H14 H 0.057684 0.459541 0.413624 0.066 Uiso 1 1 calc R U . . .
C15 C 0.1669(6) 0.53825(14) 0.35326(10) 0.0590(7) Uani 1 1 d . . . . .
H15 H 0.097317 0.507972 0.322583 0.071 Uiso 1 1 calc R U . . .
C16 C 0.2929(5) 0.61184(13) 0.34351(9) 0.0476(5) Uani 1 1 d . . . . .
H16 H 0.306008 0.630668 0.306410 0.057 Uiso 1 1 calc R U . . .

loop_
_atom_site_aniso_label
_atom_site_aniso_U_11
_atom_site_aniso_U_22
_atom_site_aniso_U_33
_atom_site_aniso_U_23
_atom_site_aniso_U_13
_atom_site_aniso_U_12
F1A 0.068(3) 0.0682(15) 0.0609(13) -0.0294(11) 0.0105(17) -0.015(2)
F2A 0.0444(12) 0.0600(15) 0.085(2) -0.0110(16) -0.0177(14) -0.0115(11)
F3A 0.177(5) 0.0383(12) 0.063(2) 0.0156(14) -0.025(2) -0.031(2)
C18A 0.0478(16) 0.0444(13) 0.036(2) 0.0057(14) -0.0053(14) -0.0029(11)
C17A 0.031(2) 0.0415(11) 0.0268(10) 0.0039(8) 0.0009(12) 0.0000(11)
O4A 0.049(2) 0.0371(10) 0.0269(19) 0.0039(10) -0.0108(18) -0.0031(11)
O5A 0.075(3) 0.0398(18) 0.0313(12) 0.0093(12) -0.0159(17) -0.006(2)
F1B 0.177(5) 0.0383(12) 0.063(2) 0.0156(14) -0.025(2) -0.031(2)
F2B 0.068(3) 0.0682(15) 0.0609(13) -0.0294(11) 0.0105(17) -0.015(2)
F3B 0.0444(12) 0.0600(15) 0.085(2) -0.0110(16) -0.0177(14) -0.0115(11)
C18B 0.0478(16) 0.0444(13) 0.036(2) 0.0057(14) -0.0053(14) -0.0029(11)
C17B 0.031(2) 0.0415(11) 0.0268(10) 0.0039(8) 0.0009(12) 0.0000(11)
O4B 0.049(2) 0.0371(10) 0.0269(19) 0.0039(10) -0.0108(18) -0.0031(11)
O5B 0.075(3) 0.0398(18) 0.0313(12) 0.0093(12) -0.0159(17) -0.006(2)
F1C 0.177(5) 0.0383(12) 0.063(2) 0.0156(14) -0.025(2) -0.031(2)
F2C 0.068(3) 0.0682(15) 0.0609(13) -0.0294(11) 0.0105(17) -0.015(2)
F3C 0.0444(12) 0.0600(15) 0.085(2) -0.0110(16) -0.0177(14) -0.0115(11)
C18C 0.0478(16) 0.0444(13) 0.036(2) 0.0057(14) -0.0053(14) -0.0029(11)
C17C 0.031(2) 0.0415(11) 0.0268(10) 0.0039(8) 0.0009(12) 0.0000(11)
O4C 0.049(2) 0.0371(10) 0.0269(19) 0.0039(10) -0.0108(18) -0.0031(11)
O5C 0.075(3) 0.0398(18) 0.0313(12) 0.0093(12) -0.0159(17) -0.006(2)
O1 0.0428(8) 0.0469(8) 0.0328(7) 0.0055(6) -0.0187(6) -0.0096(6)
O2 0.0317(7) 0.0381(7) 0.0276(6) -0.0003(5) -0.0104(5) -0.0015(5)
O3 0.0366(7) 0.0498(8) 0.0263(6) -0.0072(6) -0.0016(5) 0.0008(6)
N1 0.0331(8) 0.0325(8) 0.0280(7) 0.0001(6) -0.0027(6) -0.0013(6)
C1 0.0298(9) 0.0368(9) 0.0259(8) -0.0017(7) -0.0030(7) 0.0022(7)
C2 0.0252(9) 0.0367(9) 0.0237(8) -0.0029(7) -0.0035(6) 0.0018(7)
C3 0.0252(9) 0.0349(9) 0.0226(8) -0.0033(7) -0.0015(6) 0.0029(7)
C4 0.0258(9) 0.0356(9) 0.0236(8) -0.0031(7) -0.0015(7) 0.0025(7)
C5 0.0291(9) 0.0362(9) 0.0248(8) -0.0044(7) -0.0039(7) 0.0007(7)
C6 0.0444(11) 0.0460(11) 0.0309(9) 0.0064(8) -0.0088(8) -0.0021(9)
C7 0.0287(9) 0.0378(9) 0.0249(8) -0.0019(7) -0.0052(7) -0.0018(7)
C8 0.0295(9) 0.0355(9) 0.0232(8) -0.0001(7) -0.0032(7) 0.0010(7)
C9 0.0263(9) 0.0353(9) 0.0276(8) -0.0033(7) -0.0022(7) 0.0021(7)
C10 0.0280(9) 0.0373(10) 0.0273(9) -0.0027(7) -0.0060(7) -0.0023(8)
C11 0.0305(9) 0.0358(10) 0.0337(9) -0.0026(7) -0.0042(7) 0.0006(8)
C12 0.0522(13) 0.0427(11) 0.0343(10) -0.0014(8) -0.0047(9) -0.0107(9)
C13 0.0703(16) 0.0488(13) 0.0412(11) 0.0056(10) -0.0038(10) -0.0149(11)
C14 0.0705(16) 0.0403(12) 0.0550(13) 0.0018(10) -0.0052(11) -0.0164(11)
C15 0.0853(18) 0.0465(13) 0.0446(12) -0.0069(10) -0.0143(12) -0.0206(12)
C16 0.0628(14) 0.0443(11) 0.0352(10) -0.0020(9) -0.0096(9) -0.0112(10)

_geom_special_details            
;
 All esds (except the esd in the dihedral angle between two l.s. planes)
 are estimated using the full covariance matrix.  The cell esds are taken
 into account individually in the estimation of esds in distances, angles
 and torsion angles; correlations between esds in cell parameters are only
 used when they are defined by crystal symmetry.  An approximate (isotropic)
 treatment of cell esds is used for estimating esds involving l.s. planes.
;

loop_
_geom_bond_atom_site_label_1
_geom_bond_atom_site_label_2
_geom_bond_distance
_geom_bond_site_symmetry_2
_geom_bond_publ_flag
F1A C18A 1.3375 . ?
F2A C18A 1.3438 . ?
F3A C18A 1.3228 . ?
C18A C17A 1.5435 . ?
C17A O5A 1.2273 . ?
C17A O4A 1.2621 . ?
F1B C18B 1.308(8) . ?
F2B C18B 1.343(8) . ?
F3B C18B 1.327(8) . ?
C18B C17B 1.532(6) . ?
C17B O5B 1.226(6) . ?
C17B O4B 1.257(6) . ?
F1C C18C 1.315(8) . ?
F2C C18C 1.344(9) . ?
F3C C18C 1.311(8) . ?
C18C C17C 1.542(6) . ?
C17C O5C 1.220(6) . ?
C17C O4C 1.256(7) . ?
O1 C7 1.409(2) . ?
O2 C2 1.361(2) . ?
O2 C10 1.453(2) . ?
O3 C10 1.382(2) . ?
N1 C1 1.347(2) . ?
N1 C5 1.348(2) . ?
C1 C2 1.382(3) . ?
C1 C6 1.494(2) . ?
C2 C3 1.395(2) . ?
C3 C4 1.409(2) . ?
C3 C8 1.438(3) . ?
C4 C5 1.368(3) . ?
C4 C7 1.501(2) . ?
C8 C9 1.348(2) . ?
C9 C11 1.473(3) . ?
C9 C10 1.511(2) . ?
C11 C16 1.389(3) . ?
C11 C12 1.390(3) . ?
C12 C13 1.374(3) . ?
C13 C14 1.387(3) . ?
C14 C15 1.368(3) . ?
C15 C16 1.380(3) . ?

loop_
_geom_angle_atom_site_label_1
_geom_angle_atom_site_label_2
_geom_angle_atom_site_label_3
_geom_angle
_geom_angle_site_symmetry_1
_geom_angle_site_symmetry_3
_geom_angle_publ_flag
F3A C18A F1A 107.4 . . ?
F3A C18A F2A 106.5 . . ?
F1A C18A F2A 106.2 . . ?
F3A C18A C17A 113.9 . . ?
F1A C18A C17A 110.1 . . ?
F2A C18A C17A 112.4 . . ?
O5A C17A O4A 128.7 . . ?
O5A C17A C18A 117.2 . . ?
O4A C17A C18A 114.1 . . ?
F1B C18B F3B 107.6(7) . . ?
F1B C18B F2B 108.9(6) . . ?
F3B C18B F2B 101.4(6) . . ?
F1B C18B C17B 111.9(6) . . ?
F3B C18B C17B 112.0(6) . . ?
F2B C18B C17B 114.3(6) . . ?
O5B C17B O4B 126.9(5) . . ?
O5B C17B C18B 119.6(5) . . ?
O4B C17B C18B 113.4(5) . . ?
F3C C18C F1C 108.0(7) . . ?
F3C C18C F2C 103.1(7) . . ?
F1C C18C F2C 109.0(7) . . ?
F3C C18C C17C 113.4(7) . . ?
F1C C18C C17C 111.2(7) . . ?
F2C C18C C17C 111.7(7) . . ?
O5C C17C O4C 128.0(7) . . ?
O5C C17C C18C 117.9(6) . . ?
O4C C17C C18C 113.0(6) . . ?
C2 O2 C10 116.72(13) . . ?
C1 N1 C5 123.89(16) . . ?
N1 C1 C2 116.87(15) . . ?
N1 C1 C6 119.52(16) . . ?
C2 C1 C6 123.60(16) . . ?
O2 C2 C1 117.16(15) . . ?
O2 C2 C3 120.96(16) . . ?
C1 C2 C3 121.78(16) . . ?
C2 C3 C4 118.44(16) . . ?
C2 C3 C8 118.17(15) . . ?
C4 C3 C8 123.37(15) . . ?
C5 C4 C3 118.45(15) . . ?
C5 C4 C7 120.83(15) . . ?
C3 C4 C7 120.69(16) . . ?
N1 C5 C4 120.54(16) . . ?
O1 C7 C4 109.09(15) . . ?
C9 C8 C3 120.98(16) . . ?
C8 C9 C11 123.46(16) . . ?
C8 C9 C10 118.47(16) . . ?
C11 C9 C10 117.94(15) . . ?
O3 C10 O2 109.55(15) . . ?
O3 C10 C9 108.10(15) . . ?
O2 C10 C9 111.88(14) . . ?
C16 C11 C12 117.84(18) . . ?
C16 C11 C9 121.57(17) . . ?
C12 C11 C9 120.59(16) . . ?
C13 C12 C11 121.22(18) . . ?
C12 C13 C14 120.3(2) . . ?
C15 C14 C13 119.0(2) . . ?
C14 C15 C16 121.0(2) . . ?
C15 C16 C11 120.7(2) . . ?

_refine_diff_density_max         0.232
_refine_diff_density_min         -0.313
_refine_diff_density_rms         0.039

_shelx_res_file                  
;
TITL xstr1434_auto in P21/n #14
    faces-xstr1434.res
    created by SHELXL-2018/3 at 09:59:14 on 06-Jun-2022
CELL 1.54184 4.384403 16.880024 23.478811 90 91.0715 90
ZERR 4 0.000102 0.000338 0.000423 0 0.0019 0
LATT 1
SYMM 0.5-X,0.5+Y,0.5-Z
SFAC C H N O F
UNIT 72 64 4 20 12
FMAP 2
LIST 4
ACTA
L.S. 12
PLAN  10
SHEL 100 0.84
REM FRAG 17 9.8335 8.2592 19.1191 90 94.165 90
REM F4 5 0.61539 0.23698 0.05387
REM F5 5 0.43798 0.38788 0.05375
REM F6 5 0.42387 0.15344 0.00644
REM C15 1 0.48102 0.2339 0.06072
REM C16 1 0.45181 0.16085 0.13241
REM O1 4 0.47700 0.25530 0.18361
REM O2 4 0.41228 0.01993 0.13289
REM FEND
TEMP -123.15
EADP F3a F1b
EADP F1a F2b
EADP F2a F3b
EADP o4a o4b
EADP o5a O5b
EADP C17a C17b
EADP C18a C18b
EADP F3a F1c
EADP F1a F2c
EADP F2a F3c
EADP o4a o4c
EADP o5a O5c
EADP C17a C17c
EADP C18a C18c
SUMP 1.0 0.000001 1.0 2 1.0 3 1.0 4
WGHT    0.048700    0.998100
FVAR       5.02575   0.45747   0.30585   0.23668
PART 1
AFIX   6
F1A   5    0.815000    0.704889    0.586712    21.00000    0.06771    0.06817 =
         0.06094   -0.02940    0.01052   -0.01542
F2A   5    0.341559    0.728629    0.600325    21.00000    0.04437    0.06004 =
         0.08536   -0.01102   -0.01766   -0.01148
F3A   5    0.603239    0.665734    0.663330    21.00000    0.17721    0.03835 =
         0.06332    0.01564   -0.02465   -0.03075
C18A  1    0.615966    0.725103    0.626675    21.00000    0.04777    0.04444 =
         0.03586    0.00572   -0.00530   -0.00288
C17A  1    0.709090    0.804879    0.654016    21.00000    0.03137    0.04147 =
         0.02676    0.00394    0.00087    0.00004
O4A   4    0.652246    0.864463    0.623124    21.00000    0.04944    0.03705 =
         0.02692    0.00394   -0.01080   -0.00306
O5A   4    0.835205    0.802468    0.701093    21.00000    0.07460    0.03982 =
         0.03128    0.00928   -0.01590   -0.00571
AFIX   0
PART 2
SAME 0.01 0.01 F1A > O5A
F1B   5    0.787788    0.668619    0.674523    31.00000    0.17721    0.03835 =
         0.06332    0.01564   -0.02465   -0.03075
F2B   5    0.700943    0.700210    0.586664    31.00000    0.06771    0.06817 =
         0.06094   -0.02940    0.01052   -0.01542
F3B   5    0.356519    0.711192    0.645050    31.00000    0.04437    0.06004 =
         0.08536   -0.01102   -0.01766   -0.01148
C18B  1    0.655703    0.720842    0.641111    31.00000    0.04777    0.04444 =
         0.03586    0.00572   -0.00530   -0.00288
C17B  1    0.754324    0.805576    0.655934    31.00000    0.03137    0.04147 =
         0.02676    0.00394    0.00087    0.00004
O4B   4    0.691602    0.854830    0.617299    31.00000    0.04944    0.03705 =
         0.02692    0.00394   -0.01080   -0.00306
O5B   4    0.897868    0.818190    0.700323    31.00000    0.07460    0.03982 =
         0.03128    0.00928   -0.01590   -0.00571
PART 3
SAME 0.01 0.01 F1A > O5A
F1C   5    0.629579    0.707421    0.586561    41.00000    0.17721    0.03835 =
         0.06332    0.01564   -0.02465   -0.03075
F2C   5    0.383575    0.713237    0.665540    41.00000    0.06771    0.06817 =
         0.06094   -0.02940    0.01052   -0.01542
F3C   5    0.817179    0.663418    0.664421    41.00000    0.04437    0.06004 =
         0.08536   -0.01102   -0.01766   -0.01148
C18C  1    0.657701    0.721289    0.641507    41.00000    0.04777    0.04444 =
         0.03586    0.00572   -0.00530   -0.00288
C17C  1    0.795646    0.803890    0.652991    41.00000    0.03137    0.04147 =
         0.02676    0.00394    0.00087    0.00004
O4C   4    0.662302    0.857990    0.625510    41.00000    0.04944    0.03705 =
         0.02692    0.00394   -0.01080   -0.00306
O5C   4    0.979095    0.810689    0.692394    41.00000    0.07460    0.03982 =
         0.03128    0.00928   -0.01590   -0.00571
PART 0
O1    4    1.370720    0.900329    0.525189    11.00000    0.04281    0.04692 =
         0.03285    0.00552   -0.01873   -0.00963
AFIX 148
H1O   2    1.437234    0.877825    0.554835    11.00000   -1.50000
AFIX   0
O2    4    0.518337    0.859033    0.322767    11.00000    0.03172    0.03808 =
         0.02756   -0.00033   -0.01045   -0.00153
O3    4    0.731433    0.744246    0.286881    11.00000    0.03657    0.04980 =
         0.02632   -0.00725   -0.00158    0.00076
H3O   2    0.654446    0.734520    0.255226    11.00000   -1.50000
N1    3    1.048711    0.998342    0.380180    11.00000    0.03305    0.03251 =
         0.02801    0.00008   -0.00272   -0.00129
AFIX  43
H1N   2    1.120602    1.044209    0.371822    11.00000   -1.20000
AFIX   0
C1    1    0.846547    0.964980    0.343544    11.00000    0.02977    0.03675 =
         0.02591   -0.00168   -0.00303    0.00223
C2    1    0.737402    0.890865    0.357663    11.00000    0.02521    0.03669 =
         0.02373   -0.00291   -0.00347    0.00179
C3    1    0.834055    0.851777    0.407165    11.00000    0.02521    0.03494 =
         0.02256   -0.00330   -0.00146    0.00286
C4    1    1.043151    0.890449    0.444006    11.00000    0.02579    0.03560 =
         0.02364   -0.00315   -0.00154    0.00255
C5    1    1.145048    0.964106    0.429170    11.00000    0.02909    0.03617 =
         0.02482   -0.00440   -0.00389    0.00068
AFIX  43
H5    2    1.281877    0.990763    0.453079    11.00000   -1.20000
AFIX   0
C6    1    0.756639    1.007935    0.290185    11.00000    0.04440    0.04595 =
         0.03093    0.00643   -0.00881   -0.00211
AFIX 137
H6A   2    0.814670    0.977191    0.257740    11.00000   -1.50000
H6B   2    0.857697    1.058362    0.289323    11.00000   -1.50000
H6C   2    0.539779    1.015854    0.289205    11.00000   -1.50000
AFIX   0
C7    1    1.144372    0.852676    0.499051    11.00000    0.02866    0.03783 =
         0.02489   -0.00190   -0.00517   -0.00175
AFIX  23
H7A   2    0.971997    0.847325    0.524066    11.00000   -1.20000
H7B   2    1.225477    0.800250    0.491793    11.00000   -1.20000
AFIX   0
C8    1    0.709615    0.774715    0.418536    11.00000    0.02952    0.03547 =
         0.02321   -0.00009   -0.00322    0.00096
AFIX  43
H8    2    0.748193    0.750890    0.453652    11.00000   -1.20000
AFIX   0
C9    1    0.537875    0.736481    0.379063    11.00000    0.02634    0.03534 =
         0.02760   -0.00331   -0.00223    0.00208
C10   1    0.501529    0.773111    0.320623    11.00000    0.02802    0.03731 =
         0.02730   -0.00266   -0.00602   -0.00231
H10   2    0.299090    0.765854    0.304022    11.00000   -1.20000
C11   1    0.400330    0.658079    0.388548    11.00000    0.03047    0.03576 =
         0.03369   -0.00257   -0.00425    0.00055
C12   1    0.372894    0.628185    0.443384    11.00000    0.05217    0.04268 =
         0.03430   -0.00144   -0.00471   -0.01066
AFIX  43
H12   2    0.440822    0.658354    0.474243    11.00000   -1.20000
AFIX   0
C13   1    0.247254    0.554880    0.452835    11.00000    0.07028    0.04881 =
         0.04124    0.00561   -0.00379   -0.01487
AFIX  43
H13   2    0.232183    0.535825    0.489841    11.00000   -1.20000
AFIX   0
C14   1    0.142796    0.509183    0.407388    11.00000    0.07054    0.04031 =
         0.05503    0.00177   -0.00518   -0.01636
AFIX  43
H14   2    0.057684    0.459541    0.413624    11.00000   -1.20000
AFIX   0
C15   1    0.166881    0.538248    0.353263    11.00000    0.08530    0.04651 =
         0.04461   -0.00688   -0.01428   -0.02063
AFIX  43
H15   2    0.097317    0.507972    0.322583    11.00000   -1.20000
AFIX   0
C16   1    0.292891    0.611841    0.343510    11.00000    0.06282    0.04431 =
         0.03515   -0.00202   -0.00957   -0.01125
AFIX  43
H16   2    0.306008    0.630668    0.306410    11.00000   -1.20000
REM #####
REM #####
AFIX   0
HKLF 4


REM  xstr1434_auto in P21/n #14
REM wR2 = 0.1134, GooF = S = 1.073, Restrained GooF = 1.094 for all data
REM R1 = 0.0450 for 2748 Fo > 4sig(Fo) and 0.0501 for all 3070 data
REM 283 parameters refined using 46 restraints

END

WGHT      0.0487      0.9982

REM Highest difference peak  0.232,  deepest hole -0.313,  1-sigma level  0.039
Q1    1   0.9525  0.7224  0.5971  11.00000  0.05    0.22
Q2    1   0.8428  0.6789  0.6212  11.00000  0.05    0.21
Q3    1   0.5980  0.6789  0.5967  11.00000  0.05    0.21
Q4    1   0.1594  0.7335  0.5947  11.00000  0.05    0.19
Q5    1   0.9233  0.6827  0.6589  11.00000  0.05    0.19
Q6    1   0.3976  0.6981  0.6122  11.00000  0.05    0.18
Q7    1   0.5895  0.7424  0.5773  11.00000  0.05    0.17
Q8    1   0.9317  0.8620  0.6253  11.00000  0.05    0.17
Q9    1   0.5395  0.6405  0.6419  11.00000  0.05    0.16
Q10   1   0.7061  0.7458  0.3906  11.00000  0.05    0.16
;
_shelx_res_checksum              72988

_shelx_hkl_file                  
;
   0   0  -2 4573.64 156.059   7
   0   0   2 4757.47 147.993   9
   0   0  -3 56.0103 51.0983   7
   0   0   3-29.0554 51.2671   9
   0   0   4 999999. 12539.2   9
   0   0  -4 947258. 12558.6   7
   0   0   5-62.6471 83.0770   9
   0   0  -5 21.5150 83.3321   7
   0   0   6 67336.8 1222.78   9
   0   0   6 64490.7 1264.81   5
   0   0   6 66520.9 1170.74   3
   0   0  -6 64957.8 1240.47   7
   0   0  -7 17.3260 108.656   7
   0   0   7 47.1133 123.851   5
   0   0   7 21.4131 95.9547   9
   0   0   7-11.4281 86.7445   3
   0   0   8 18856.0 665.482   5
   0   0   8 19504.4 625.012   9
   0   0   8 19163.5 578.486   3
   0   0   8 20194.6 646.188  14
   0   0  -8 18737.8 636.243   7
   0   0   9-42.2451 98.7571  14
   0   0   9 47.8985 95.6380   3
   0   0   9-1.19389 131.085   5
   0   0   9 114.239 116.633   9
   0   0  -9-4.65497 110.669   7
   0   0  10 7173.56 420.255   9
   0   0  10 6800.18 421.472  14
   0   0 -10 7425.74 436.171   7
   0   0  10 7557.37 466.204   5
   0   0  10 7427.04 390.885   3
   0   0  11-82.0144 132.917   9
   0   0  11-6.11973 86.4761   3
   0   0 -11 107.190 134.245   7
   0   0  11-39.6651 117.925  14
   0   0  11 96.1620 160.837   5
   0   0  11-54.5643 64.1629  22
   0   0  12-15.6293 128.724   9
   0   0  12 78.5561 100.943   3
   0   0 -12 23.7967 107.135   7
   0   0  12 70.4879 138.328   5
   0   0  12 245.923 154.490  14
   0   0  12 205.980 78.5800  22
   0   0  13 48.5449 123.507  14
   0   0 -13-20.6741 108.086   7
   0   0  13 57.7273 102.977   3
   0   0  13-139.300 176.926   5
   0   0  13 8.50867 65.7254  22
   0   0  14 9081.25 641.999   5
   0   0 -14 8314.71 554.047   7
   0   0  14 9180.65 525.250   3
   0   0  14 8666.12 310.479  31
   0   0  14 8389.13 309.419  22
   0   0  15 14.1499 157.039   5
   0   0 -15-68.6642 108.521   7
   0   0  15-3.93222 70.7474  23
   0   0  15-29.4484 63.1014  31
   0   0  15 22.2655 83.6413  22
   0   0  16 3921.28 369.503  12
   0   0 -16 3660.58 390.621   7
   0   0  16 3447.93 439.075   5
   0   0  16 3406.32 212.114  31
   0   0  16 3443.61 221.086  22
   0   0  16 3803.35 220.852  23
   0   0 -16 3602.26 219.523  35
   0   0 -16 3618.08 228.725  38
   0   0  17-41.2979 179.349   5
   0   0  17-30.0955 81.4576  22
   0   0  17-19.8132 79.1842  23
   0   0  17-51.4451 69.4883  31
   0   0 -17 93.6754 80.5120  35
   0   0 -17-32.6580 79.5604  38
   0   0  18 2525.18 436.527   5
   0   0  18 2371.46 193.153  31
   0   0  18 2577.04 198.639  23
   0   0  18 2501.79 208.670  22
   0   0  18 2547.32 190.114  24
   0   0 -18 2401.39 198.087  35
   0   0  19 7.03544 158.046   5
   0   0  19-42.6443 85.7666  23
   0   0  19 22.8429 95.3374  22
   0   0  19 29.1959 86.7431  31
   0   0  19 121.775 74.5313  24
   0   0 -19-29.5515 88.8828  38
   0   0 -19-11.0911 87.1510  35
   0   0  20 514.808 252.430   5
   0   0  20 443.425 110.125  31
   0   0  20 529.273 118.545  23
   0   0  20 500.479 107.737  24
   0   0  20 326.979 117.334  22
   0   0 -20 546.234 143.008  38
   0   0  21 63.8103 125.087  33
   0   0  21-41.3650 95.3265  22
   0   0  21-67.3150 84.9072  23
   0   0  21-88.9125 90.1139  31
   0   0  21 81.2575 82.5425  24
   0   0 -21 35.2124 102.700  38
   0   0  22 1725.87 175.105  23
   0   0  22 2066.66 222.492  33
   0   0 -22 1728.34 198.741  38
   0   0  23 127.087 98.5965  23
   0   0  23 37.7020 110.132  33
   0   0 -23 44.8188 110.332  49
   0   0 -23 5.17578 103.041  38
   0   0  24 6037.60 292.983  23
   0   0 -24 6220.69 332.432  49
   0   0 -24 6110.27 321.718  38
   0   0  24 6557.79 339.322  33
   0   0  25-61.6850 102.281  33
   0   0  25-4.48239 60.8481  30
   0   0 -25-61.3711 94.7145  49
   0   0 -25 59.7278 92.4122  38
   0   0  26 140.998 92.3784  33
   0   0 -26 39.8283 91.1100  49
   0   0 -26 55.6268 82.0470  38
   0   0  27 22.9757 78.3479  33
   0   0 -27-25.5354 70.8730  49
   0   0 -27 107.333 74.3269  38
   0   0  28 388.954 82.2818  33
   0   0 -28 302.420 69.8222  49
   0   0 -28 382.745 76.8949  38
   0   0  29 37.8715 44.0154  33
   0  -1  -1 97519.0 1340.69   1
   0   1  -2 10423.5 270.831   4
   0  -1  -2 10117.1 274.476   7
   0  -1   2 10152.1 246.796  12
   0   1   2 10016.7 272.214   5
   0  -1   2 10317.3 232.002   6
   0   1  -3 10759.9 307.934   7
   0   1   3 10551.7 318.088   5
   0  -1   3 10592.5 287.637   3
   0  -1  -3 11010.4 323.607   7
   0  -1   4 12339.3 343.857   3
   0  -1  -4 12485.9 384.690   7
   0   1   4 11494.5 373.618   5
   0  -1   4 11790.0 356.952   9
   0   1  -4 12018.4 365.543   7
   0  -1  -5 52458.2 1021.54   7
   0   1   5 52026.5 1029.83   5
   0   1  -5 52598.3 1007.65   7
   0  -1   5 51887.1 954.888   3
   0  -1  -6 60499.2 1190.35   7
   0  -1   6 59684.3 1114.67   3
   0   1   6 59824.3 1205.42   5
   0   1  -6 60551.5 1172.56   7
   0  -1   6 61280.4 1173.57   9
   0  -1  -7 40.9066 115.283   7
   0   1   7 193.503 128.819   5
   0  -1   7 13.4476 98.1771   9
   0   1  -7 140.653 111.511   7
   0   1   7 59.7295 93.4522  14
   0  -1   7 105.808 90.1701   3
   0  -1  -8 13044.2 532.975   7
   0  -1   8 12368.7 506.526   9
   0   1   8 13032.9 553.920   5
   0   1   8 13820.5 509.585   9
   0   1   8 13683.2 522.756  14
   0  -1   8 12845.9 475.565   3
   0  -1   8 13487.3 520.428  14
   0   1  -8 12296.0 507.243   7
   0  -1   9 28880.3 862.610   9
   0   1   9 31134.6 860.213   9
   0  -1   9 29656.4 872.562  14
   0  -1   9 28888.6 806.092   3
   0   1   9 29508.4 864.761  14
   0   1   9 30221.6 926.887   5
   0  -1  -9 29769.1 888.797   7
   0   1  -9 29014.0 869.379   7
   0  -1   9 31759.2 565.936  22
   0  -1 -10 6367.82 412.176   7
   0   1  10 6333.03 391.239   9
   0   1 -10 6398.21 408.050   7
   0  -1  10 6486.95 445.766   5
   0  -1  10 6517.40 373.286   3
   0   1  10 6552.48 411.863  14
   0   1  10 6560.19 445.800   5
   0   1  10 6240.63 363.879   3
   0  -1  10 6377.84 220.909  22
   0   1 -11 1770.58 237.269   7
   0  -1  11 1956.19 227.744   3
   0  -1 -11 2227.53 263.822   7
   0   1  11 2071.31 248.189   9
   0   1  11 2055.46 227.728   3
   0  -1  11 1729.07 271.559   5
   0   1  11 2203.43 272.507  14
   0   1  11 2107.79 302.573   5
   0  -1  11 2039.66 132.583  22
   0   1  12 6020.64 429.590   9
   0   1  12 5883.88 443.474  14
   0   1 -12 6527.60 449.777   7
   0   1  12 5987.61 380.318   3
   0  -1  12 5881.68 469.578   5
   0   1  12 6881.82 509.220   5
   0  -1 -12 6162.88 442.022   7
   0  -1  12 6316.17 241.851  23
   0  -1  12 6151.33 240.194  22
   0   1  13 4488.03 414.117  14
   0  -1 -13 4382.60 387.330   7
   0  -1  13 4616.53 442.351   5
   0   1  13 4500.62 397.514   9
   0  -1  13 4855.17 368.532  12
   0   1  13 5006.65 467.615   5
   0   1  13 4757.63 361.048   3
   0   1 -13 4528.13 395.253   7
   0  -1  13 4412.42 217.832  22
   0   1  13 4875.17 223.898  22
   0  -1  13 4487.36 215.943  23
   0  -1  14 8280.38 498.886  12
   0   1  14 9340.57 613.346  14
   0   1 -14 9350.04 581.560   7
   0   1  14 7990.95 553.544   9
   0   1  14 9652.58 530.019   3
   0   1  14 8527.59 622.180   5
   0  -1  14 8601.57 616.604   5
   0  -1 -14 8509.30 568.760   7
   0   1  14 8276.11 311.814  22
   0  -1  14 8652.34 312.766  23
   0  -1  14 8306.27 314.398  22
   0   1  14 8683.28 315.996  31
   0   1  15 18134.2 951.570   5
   0   1 -15 17668.0 842.379   7
   0   1  15 17284.8 756.959   3
   0  -1  15 16892.5 927.069   5
   0  -1 -15 18070.3 854.572   7
   0  -1  15 18568.2 782.171  12
   0   1  15 16243.8 475.681  31
   0  -1  15 17463.8 487.815  22
   0  -1  15 16543.0 472.359  23
   0  -1  15 17127.1 458.640  24
   0   1  15 17556.3 482.582  22
   0  -1  15 16564.5 468.028  31
   0  -1  16 10947.4 393.536  22
   0   1  16 10822.7 386.653  31
   0  -1  16 9910.08 364.927  31
   0   1  16 10689.8 383.904  22
   0  -1  16 10649.5 378.301  23
   0  -1  16 10384.9 359.746  24
   0  -1 -16 11400.9 696.884   7
   0  -1  16 10761.0 623.575  12
   0   1  16 11748.1 797.300   5
   0  -1  16 11818.8 799.983   5
   0   1 -16 12129.5 705.081   7
   0  -1 -16 11667.5 446.798  45
   0   1 -16 10216.5 393.475  38
   0  -1 -16 11454.0 400.359  35
   0  -1 -16 11066.1 398.549  38
   0   1 -16 10859.1 387.924  35
   0   1  17 1340.97 297.149   5
   0  -1 -17 1817.04 296.661   7
   0  -1  17 1131.08 287.936   5
   0  -1  17 1362.80 139.893  31
   0   1  17 1550.40 159.033  31
   0  -1  17 1534.34 166.506  22
   0  -1  17 1636.52 145.458  24
   0   1  17 1511.43 159.275  23
   0  -1  17 1414.61 150.146  23
   0   1  17 1561.69 163.000  22
   0   1 -17 1521.55 166.883  38
   0  -1 -17 1294.60 156.383  35
   0   1 -17 1576.41 167.394  35
   0  -1 -17 1438.79 161.886  38
   0   1  18 1702.19 375.401   5
   0  -1  18 1725.79 365.855   5
   0  -1  18 1360.11 151.415  31
   0   1  18 1865.48 173.678  23
   0  -1  18 1610.62 151.262  24
   0   1  18 1578.75 168.164  22
   0   1  18 1447.53 162.035  31
   0  -1  18 1475.20 169.755  22
   0  -1  18 1476.18 158.295  23
   0  -1 -18 1351.40 164.354  35
   0  -1 -18 1647.16 167.468  38
   0   1 -18 1584.75 175.369  38
   0  -1  19 3216.15 480.109   5
   0   1  19 3793.19 526.584   5
   0  -1  19 3238.18 231.621  23
   0   1  19 3287.61 232.274  31
   0  -1  19 3250.03 217.066  31
   0   1  19 3072.76 232.436  22
   0  -1  19 3470.14 216.148  24
   0   1  19 3266.14 219.964  23
   0   1  19 3405.89 230.627  24
   0  -1  19 3308.29 244.500  22
   0  -1 -19 3249.30 238.302  38
   0  -1  19 3255.71 250.164  33
   0  -1 -19 3264.09 238.969  35
   0   1 -19 3017.55 240.477  38
   0   1  20 1410.30 368.056   5
   0  -1  20 1095.09 300.900   5
   0  -1  20 1703.91 159.267  24
   0   1  20 1158.13 159.544  22
   0  -1  20 1274.51 172.360  33
   0   1  20 1459.66 158.631  23
   0   1  20 1411.93 161.536  31
   0  -1  20 1380.53 160.290  23
   0   1  20 1173.16 143.651  24
   0   1 -20 1229.35 173.944  38
   0  -1 -20 1250.79 161.890  35
   0  -1 -20 1418.94 172.743  38
   0   1  21 9383.10 403.134  22
   0  -1  21 9976.85 402.757  23
   0   1  21 9733.03 391.011  23
   0   1  21 9805.49 400.190  31
   0   1  21 9279.52 382.905  24
   0  -1  21 9922.20 429.883  33
   0  -1 -21 9083.14 411.155  38
   0   1 -21 9792.34 432.567  38
   0   1  22 229.726 102.560  31
   0   1  22 13.7088 76.8175  23
   0  -1  22 133.458 84.2559  23
   0  -1  22 208.576 126.826  33
   0   1  22 134.557 81.1454  24
   0   1  22 130.608 95.6613  22
   0   1  22 185.704 133.999  33
   0  -1 -22 231.961 115.869  38
   0   1 -22 144.362 113.668  38
   0   1  23-23.2923 114.441  33
   0  -1  23 22.5307 106.579  33
   0  -1  23 123.997 83.8289  23
   0   1  23-32.9237 72.3145  23
   0   1 -23 138.671 122.117  49
   0  -1 -23 91.9618 106.097  38
   0   1 -23-22.5252 112.923  38
   0  -1  24 8742.67 357.632  23
   0   1  24 8238.93 339.560  23
   0   1 -24 8832.60 378.022  49
   0  -1 -24 8853.83 397.794  49
   0   1 -24 8697.32 384.052  38
   0  -1  24 9329.68 402.275  33
   0   1  24 8871.52 401.519  33
   0  -1 -24 9198.35 381.055  38
   0   1  25 211.366 113.761  33
   0  -1  25 173.086 107.946  33
   0  -1  25 104.767 62.7720  23
   0   1 -25 213.545 104.885  49
   0  -1 -25 143.581 113.053  49
   0   1 -25 74.1704 95.6202  38
   0  -1 -25 177.000 103.377  38
   0   1  26 1622.05 141.100  30
   0   1 -26 1870.26 165.968  49
   0  -1 -26 1774.43 174.469  49
   0   1 -26 1608.89 161.025  38
   0   1  26 2129.60 182.931  33
   0  -1  26 2084.32 181.496  33
   0  -1 -26 1819.93 160.784  38
   0   1  27 88.5995 76.2894  33
   0  -1  27 44.9682 72.1800  33
   0  -1 -27 12.2514 73.1837  49
   0   1 -27 35.4842 73.1605  49
   0   1 -27 93.8265 76.7993  38
   0  -1 -27 160.273 67.3532  38
   0  -1  28 801.921 102.109  33
   0   1  28 769.174 101.236  33
   0  -1 -28 577.271 91.0455  49
   0   1 -28 832.313 92.7149  49
   0  -1 -28 692.354 83.0912  38
   0   1 -28 622.755 88.9941  38
   0  -1  29 316.887 60.6830  33
   0   2   0 214313. 2908.86   5
   0  -2   0 212124. 2869.46   6
   0   2   0 206113. 2888.31   4
   0   2  -1 2907.10 148.392   4
   0   2   1 2618.56 123.841   1
   0   2   1 2758.84 151.783   5
   0   2   1 2804.07 127.878  11
   0  -2  -1 2653.07 140.005   6
   0  -2   1 2816.14 128.483   6
   0  -2   2 69421.5 1085.42   6
   0   2  -2 72213.5 1156.80   4
   0  -2  -2 72262.1 1173.23   7
   0   2   2 71062.9 1176.50   5
   0  -2  -3 169.746 81.5701   7
   0  -2   3 169.397 65.3585  12
   0   2   3 119.424 82.8808   5
   0   2  -3 259.780 86.9507   4
   0  -2   3 191.361 62.6240   6
   0   2   4 41015.3 861.612   5
   0  -2  -4 41919.4 870.397   7
   0  -2   4 41170.9 792.196  12
   0   2  -4 40965.7 845.895   4
   0   2  -4 42063.8 837.169   7
   0  -2   4 40673.8 742.302   6
   0   2  -5 26150.3 656.908   7
   0  -2   5 27327.8 622.838  12
   0   2   5 26962.0 702.875   5
   0  -2  -5 25566.3 680.710   7
   0   2  -6 4064.06 258.376   7
   0  -2  -6 4444.17 287.430   7
   0   2   6 4089.44 280.422   5
   0  -2   6 3737.30 226.744  12
   0  -2  -7-3.53736 113.316   7
   0   2   7-37.0971 131.008   5
   0  -2   7 118.410 91.2516  12
   0   2  -7 20.0499 107.781   7
   0   2   7-35.3693 73.3210  15
   0  -2   8 4092.34 275.612  12
   0  -2  -8 4085.16 307.339   7
   0   2  -8 3894.75 291.291   7
   0   2   8 4164.51 337.910   5
   0  -2   8 4345.17 169.803  23
   0  -2   8 4422.14 162.573  22
   0  -2  -9 97844.7 1954.01   7
   0   2   9 102442. 1933.81  14
   0   2   9 97459.0 2018.45   5
   0  -2   9 100167. 1840.01  12
   0   2  -9 97718.2 1930.98   7
   0  -2   9 104335. 1496.02  22
   0  -2   9 103615. 1493.16  23
   0  -2  10 84668.4 1651.26  12
   0  -2 -10 87581.0 1811.62   7
   0   2  10 83701.6 1853.78   5
   0   2  10 85089.9 1714.35   9
   0   2  10 83072.6 1749.19  14
   0   2 -10 83151.4 1749.83   7
   0  -2  10 84173.9 1285.89  23
   0   2  10 82959.3 1278.50  26
   0  -2  10 83292.5 1284.81  22
   0   2  11 145824. 2603.07   9
   0   2  11 141384. 2789.09   5
   0   2 -11 146817. 2674.15   7
   0   2  11 140892. 2646.26  14
   0  -2 -11 144679. 2687.53   7
   0  -2  11 145514. 2519.24  12
   0  -2  11 142980. 2066.67  23
   0  -2  11 145428. 2034.62  24
   0  -2  11 140936. 2069.82  22
   0   2  12 9811.27 537.173   9
   0   2  12 9553.59 558.788  14
   0  -2  12 9942.64 512.644  12
   0   2  12 10337.0 637.626   5
   0  -2  12 9830.71 606.784   5
   0  -2 -12 10078.9 582.698   7
   0   2 -12 10306.1 569.598   7
   0   2  12 10678.0 521.382   3
   0  -2  12 9936.45 317.364  23
   0  -2  12 9962.74 296.393  24
   0  -2  12 9818.39 316.658  22
   0   2  13 32828.9 1224.50   5
   0   2 -13 34404.8 1127.50   7
   0  -2 -13 33828.3 1136.98   7
   0   2  13 35059.4 1113.21   9
   0  -2  13 33004.9 1196.61   5
   0   2  13 33905.3 1021.93   3
   0   2  13 33369.4 1132.06  14
   0  -2  13 34139.6 1027.41  12
   0  -2  13 31976.7 679.968  22
   0  -2  13 32148.9 677.124  23
   0  -2  13 31317.5 644.485  24
   0   2  14 1290.05 268.780  14
   0  -2  14 1110.46 263.327   5
   0   2  14 1247.56 277.127   5
   0  -2 -14 1294.07 241.720   7
   0   2 -14 1110.39 224.162   7
   0   2  14 1289.98 242.225   9
   0   2  14 1227.55 213.840   3
   0  -2  14 1103.71 197.116  12
   0  -2  14 1343.01 134.361  23
   0  -2  14 1226.35 134.526  22
   0  -2  14 1193.44 112.010  24
   0   2  14 1335.89 129.416  31
   0  -2  15 3314.94 336.380  12
   0   2  15 3094.13 424.867   5
   0   2  15 2885.72 382.831  14
   0   2  15 3089.23 320.305   3
   0  -2  15 2674.05 376.860   5
   0   2 -15 3132.21 353.672   7
   0   2  15 2936.87 351.567   9
   0  -2 -15 3138.30 368.840   7
   0  -2  15 2813.52 180.222  31
   0  -2  15 2849.34 192.877  23
   0  -2  15 2837.46 196.392  22
   0   2  15 2920.01 197.631  31
   0   2  15 3227.99 199.494  22
   0  -2  15 2892.56 174.122  24
   0  -2  16 93.9921 70.0542  31
   0   2  16 41.9587 77.6509  22
   0  -2  16 35.3348 86.5475  23
   0  -2  16-44.5822 54.8973  24
   0  -2  16 109.314 91.7479  22
   0   2  16 39.6467 76.3255  31
   0   2  16 37.4335 159.304   5
   0  -2  16-43.8785 163.101   5
   0   2  16 329.903 218.652  14
   0  -2 -16 82.8048 119.523   7
   0  -2  16 177.654 125.207  12
   0  -2 -16 149.968 97.8122  45
   0  -2 -16 74.7942 79.8114  35
   0  -2 -16 66.0687 78.4228  38
   0   2 -16-19.1514 75.5080  38
   0  -2  17-34.6208 78.1138  33
   0   2  17 88.3289 86.2311  22
   0  -2  17 66.9546 85.4740  23
   0  -2  17 9.89094 87.9674  22
   0  -2  17-50.8363 58.7735  24
   0  -2  17 77.2152 75.0905  31
   0   2  17-60.5460 82.8721  31
   0   2  17 156.326 201.187   5
   0  -2 -17 68.2787 136.679   7
   0  -2  17-129.612 178.313   5
   0  -2 -17 148.300 102.414  45
   0  -2 -17 10.9114 75.2347  38
   0   2 -17 119.096 78.4835  38
   0  -2 -17 39.4482 79.3951  35
   0  -2  18 898.451 284.402   5
   0  -2  18 763.572 127.532  23
   0   2  18 730.293 124.862  31
   0   2  18 563.336 119.660  22
   0  -2  18 560.870 129.722  22
   0  -2  18 612.147 103.554  24
   0   2  18 830.547 126.936  23
   0  -2  18 761.586 132.292  33
   0  -2 -18 582.719 129.190  35
   0   2 -18 675.514 132.575  38
   0  -2 -18 574.520 130.929  38
   0   2  19 176.398 198.066   5
   0  -2 -19-49.5415 177.313   8
   0  -2  19 37.9399 195.652   5
   0  -2  19 276.726 117.553  33
   0  -2  19 238.753 94.8696  23
   0   2  19 228.592 103.230  22
   0   2  19 247.716 107.153  31
   0   2  19 385.857 102.715  23
   0  -2 -19 221.228 109.938  35
   0  -2 -19 148.323 93.9274  38
   0   2 -19 235.533 111.861  38
   0  -2 -20 1496.42 321.299   8
   0  -2  20 1343.43 337.715   5
   0   2  20 1853.57 378.596   5
   0   2  20 1263.05 164.573  22
   0   2  20 1636.61 165.135  23
   0  -2  20 1351.56 175.580  33
   0  -2  20 1402.07 167.678  23
   0   2  20 1560.07 176.340  31
   0  -2 -20 1513.11 178.682  38
   0   2 -20 1291.90 172.326  38
   0  -2 -20 1369.89 173.770  35
   0   2  21 11379.1 449.537  22
   0   2  21 11936.5 436.634  23
   0   2  21 12146.8 448.891  24
   0  -2  21 12198.6 456.508  23
   0   2  21 12360.7 458.970  31
   0   2 -21 12743.0 491.320  38
   0  -2 -21 12340.7 469.739  35
   0  -2 -21 12042.8 466.079  38
   0  -2  21 12757.7 493.865  33
   0   2  22 2270.21 204.336  31
   0   2  22 2883.36 208.546  23
   0  -2  22 2619.51 213.272  23
   0   2  22 2731.46 216.357  24
   0   2  22 2821.37 221.755  22
   0   2 -22 2569.48 220.392  49
   0   2 -22 2621.30 241.227  38
   0  -2  22 2794.77 239.026  33
   0  -2 -22 2504.29 222.301  38
   0   2  23 9674.06 375.097  23
   0   2  23 9006.62 380.926  31
   0   2  23 9446.19 378.910  24
   0  -2  23 9001.18 379.375  23
   0   2 -23 9213.82 393.963  49
   0   2 -23 9674.82 423.465  38
   0  -2  23 9570.24 427.138  33
   0  -2 -23 9740.34 401.265  38
   0   2  23 9891.24 426.599  33
   0  -2  24 3048.31 213.499  23
   0  -2 -24 2855.16 245.643  49
   0   2 -24 2980.02 221.046  49
   0  -2 -24 3021.20 224.643  38
   0  -2  24 3348.82 250.631  33
   0   2 -24 2953.61 241.969  38
   0   2  24 3112.52 241.500  33
   0  -2 -25 3908.13 256.147  49
   0   2 -25 3426.75 227.036  49
   0  -2 -25 3374.69 219.488  38
   0   2 -25 3773.06 249.728  38
   0   2  25 3815.07 251.488  33
   0  -2  25 3589.53 242.876  33
   0  -2  26 2.62029 90.5616  33
   0   2  26 5.93813 79.5760  33
   0   2 -26 10.2432 72.5938  49
   0  -2 -26-37.8730 99.3591  49
   0   2 -26-3.64320 86.6799  38
   0  -2 -26 31.3298 69.5562  38
   0   2 -27 2953.30 168.755  49
   0  -2 -27 3281.82 202.524  49
   0  -2 -27 3500.56 179.096  38
   0  -2  27 3524.46 206.553  33
   0   2  27 3309.70 197.003  33
   0   2 -27 3530.62 200.903  38
   0  -2  28 44.3652 59.9037  33
   0   2  28 206.126 63.6957  33
   0  -2 -28 30.6366 65.6925  49
   0   2 -28 33.8612 60.6544  38
   0   3   0-80.4270 93.0892   5
   0   3   0 15.6196 80.6094   4
   0   3   0 35.5926 50.9566   1
   0  -3   0-8.68434 69.8754   6
   0   3  -1 8152.69 301.054   4
   0  -3   1 8622.77 216.458   2
   0  -3   1 8317.56 283.628   6
   0   3   1 8243.21 259.266   1
   0  -3  -1 8142.89 299.339   6
   0   3   1 8587.89 321.559   5
   0   3   1 8648.89 272.522  11
   0  -3  -2 257622. 3408.49   8
   0   3   2 261200. 3706.41   5
   0  -3  -2 259397. 3675.48   6
   0   3  -2 266757. 3680.47   4
   0   3   2 266091. 3623.04  11
   0  -3   2 265952. 3596.39   6
   0   3  -3 40306.6 855.379   4
   0   3   3 40672.6 875.074   5
   0  -3   3 40358.0 767.069   6
   0  -3  -3 42385.5 682.925   8
   0  -3  -4 6916.08 334.024   7
   0  -3   4 6987.21 270.592   6
   0   3   4 7371.22 341.827   5
   0   3  -4 6879.97 329.700   4
   0  -3   5 52717.3 975.083   6
   0   3  -5 54365.1 1096.68   7
   0   3  -5 53856.5 1113.90   4
   0  -3  -5 52580.5 1128.70   7
   0   3   5 51893.2 1126.27   5
   0  -3   5 52247.2 1040.99  12
   0   3  -6 34443.8 872.452   7
   0  -3   6 35675.8 827.300  12
   0   3   6 36464.0 930.897   5
   0  -3  -6 35502.0 911.771   7
   0   3   7 4633.60 306.132  15
   0  -3   7 4546.03 282.460  12
   0  -3  -7 4505.63 321.677   7
   0   3  -7 5169.10 322.040   7
   0   3   7 4652.06 339.358   5
   0  -3   8 61217.1 1300.72  12
   0  -3  -8 64017.6 1430.06   7
   0   3   8 61622.6 1456.71   5
   0   3   8 60472.6 1377.48  15
   0   3  -8 61808.9 1374.08   7
   0  -3   8 64524.7 996.843  22
   0  -3   8 65850.0 1000.03  23
   0  -3   9 228.270 108.501  12
   0   3  -9 12.0702 107.947   7
   0  -3  -9 412.961 155.290   7
   0   3   9 57.0182 144.545   5
   0   3   9 302.889 67.4390  26
   0  -3   9 181.311 61.5119  22
   0  -3   9 261.290 66.6605  23
   0   3 -10 100504. 2003.37   7
   0  -3  10 97024.9 1883.66  12
   0   3  10 97051.2 1975.50  14
   0   3  10 96505.5 2107.73   5
   0  -3 -10 100121. 2044.48   7
   0  -3  10 96390.0 1476.95  22
   0   3  10 99357.9 1479.09  26
   0  -3  10 97652.2 1478.02  23
   0   3  11 26154.6 1015.02   5
   0  -3 -11 27176.4 957.479   7
   0   3  11 26963.0 881.557   9
   0   3  11 26942.7 922.944  14
   0   3 -11 26954.4 923.500   7
   0  -3  11 26082.1 838.102  12
   0  -3  11 26241.7 520.647  24
   0   3  11 25038.5 554.999  26
   0  -3  11 26151.1 558.175  22
   0  -3  11 25699.8 553.875  23
   0  -3 -12 69983.1 1736.91   7
   0   3  12 69653.9 1630.96   9
   0   3  12 70545.5 1833.25   5
   0   3 -12 68694.5 1670.20   7
   0  -3  12 67738.1 1567.64  12
   0   3  12 68629.1 1678.35  14
   0  -3  12 67661.1 1154.31  22
   0  -3  12 68447.6 1151.30  23
   0  -3  12 68593.2 1103.69  24
   0   3  13 1016.03 228.614  14
   0   3  13 1257.69 231.085   9
   0  -3  13 1511.19 230.983  12
   0  -3 -13 1520.86 259.280   7
   0   3  13 1528.05 298.266   5
   0   3 -13 1265.20 227.886   7
   0  -3  13 1127.32 107.941  24
   0  -3  13 1280.13 135.502  22
   0   3  13 1929.81 163.934  31
   0  -3  13 1225.28 129.518  23
   0   3  14 1653.24 238.002   3
   0  -3  14 1803.20 249.493  12
   0  -3 -14 1899.63 296.802   7
   0   3  14 1789.55 310.580  14
   0   3  14 1699.38 261.870   9
   0   3  14 1544.75 315.188   5
   0   3 -14 1667.70 261.435   7
   0  -3  14 2028.46 330.682   5
   0  -3  14 1699.92 133.046  24
   0  -3  14 1717.34 152.340  23
   0   3  14 1935.88 160.028  31
   0  -3  14 1694.47 153.235  22
   0   3  15 2552.29 192.275  31
   0  -3  15 2340.64 183.759  22
   0  -3  15 2561.85 164.922  24
   0  -3  15 2338.12 181.167  23
   0  -3  15 2469.31 298.905  12
   0  -3  15 2722.33 395.382   5
   0  -3 -15 2463.73 341.049   7
   0   3  15 2270.58 351.783  14
   0   3 -15 2375.20 306.601   7
   0   3  15 2335.67 311.745   9
   0   3  15 2263.26 365.791   5
   0   3  15 2333.17 284.589   3
   0  -3 -15 2578.71 207.542  45
   0  -3  15 2714.61 198.949  33
   0   3 -15 2489.77 190.301  38
   0   3  16 178.190 83.2648  31
   0   3  16 97.7716 78.8718  22
   0  -3  16 274.222 96.1102  33
   0  -3  16 185.002 88.8312  23
   0  -3  16 283.191 146.474  12
   0   3  16 187.594 164.600   9
   0   3  16 256.067 187.935  14
   0  -3  16 227.948 202.606   5
   0   3  16 43.8087 159.813   5
   0  -3 -16 280.560 143.402   7
   0  -3 -16 264.647 96.4417  45
   0  -3 -16 215.853 79.0163  38
   0  -3 -16 320.994 105.015  35
   0   3 -16 408.773 104.850  38
   0  -3  17 884.451 135.802  33
   0   3  17 909.598 141.603  31
   0   3  17 801.960 125.917  22
   0  -3  17 776.620 131.575  23
   0  -3 -17 1176.09 261.170   7
   0  -3  17 723.990 241.427   5
   0  -3 -17 872.475 234.848   6
   0   3  17 968.769 256.544  14
   0   3  17 1032.45 250.562   9
   0   3  17 575.380 246.128   5
   0  -3 -17 832.658 140.504  45
   0   3  17 693.665 116.745  36
   0   3 -17 772.366 132.773  38
   0  -3 -17 868.795 132.542  35
   0  -3 -17 917.180 129.497  38
   0   3  18 14963.4 486.781  22
   0  -3  18 15392.1 507.317  23
   0   3  18 15410.5 508.239  31
   0   3  18 15437.0 1017.43   5
   0  -3  18 14731.0 976.135   5
   0  -3 -18 13840.4 842.753   6
   0  -3 -18 16360.8 978.610   8
   0  -3 -18 14894.6 558.402  45
   0  -3  18 15053.7 525.957  33
   0   3 -18 14152.1 511.851  38
   0  -3 -18 15665.0 507.115  38
   0  -3 -19 4044.14 522.603   8
   0  -3  19 5330.77 607.968   5
   0   3  19 4718.73 596.913   5
   0   3  19 5212.35 273.582  23
   0   3  19 4913.86 278.145  22
   0   3  19 4711.78 285.788  31
   0  -3  19 4991.25 291.643  23
   0  -3 -19 5249.22 303.080  35
   0  -3  19 4974.94 307.660  33
   0  -3 -19 5147.67 291.749  38
   0   3 -19 5361.03 316.937  38
   0   3  20 715.378 271.369   5
   0  -3  20 627.538 241.515   5
   0  -3  20 1109.18 168.351  33
   0   3  20 657.159 133.494  31
   0   3  20 862.399 140.308  22
   0   3  20 845.148 133.193  23
   0  -3  20 956.441 147.119  23
   0   3 -20 797.670 160.798  38
   0  -3 -20 702.833 145.107  35
   0  -3 -20 1000.36 147.392  38
   0   3  21 24060.8 666.740  22
   0   3  21 24977.3 653.093  23
   0  -3  21 24393.8 680.865  23
   0   3  21 23946.8 678.620  31
   0   3 -21 25142.8 722.763  38
   0  -3  21 24666.1 713.934  33
   0  -3 -21 23942.5 691.430  35
   0  -3 -21 23643.7 668.499  38
   0   3  22 27023.6 721.356  22
   0   3  22 28189.7 703.455  23
   0  -3  22 28139.8 738.720  23
   0   3  22 27727.7 742.413  31
   0   3  22 27565.4 726.551  24
   0   3 -22 28164.6 723.650  49
   0   3 -22 29769.0 788.188  38
   0  -3 -22 28326.6 732.545  38
   0  -3  22 29385.2 784.569  33
   0   3 -22 28389.0 731.173  41
   0  -3 -22 29201.6 765.592  35
   0   3  23 3334.93 233.006  31
   0  -3  23 3289.13 230.351  23
   0   3  23 3301.64 215.679  23
   0   3  23 3036.88 217.849  24
   0   3  23 3454.57 232.455  22
   0   3 -23 3296.10 226.548  49
   0  -3 -23 3866.42 283.512  49
   0   3 -23 3327.35 227.891  41
   0  -3  23 3619.21 257.560  33
   0   3 -23 3637.76 277.621  38
   0  -3 -23 2961.28 221.662  38
   0   3  24 167.348 106.139  33
   0  -3  24 78.9229 109.031  33
   0   3  24 189.661 80.3091  24
   0  -3 -24 175.286 126.798  49
   0   3 -24 338.979 107.425  49
   0  -3 -24 362.487 101.363  38
   0   3 -24 379.668 139.316  38
   0   3  25 1638.44 177.559  33
   0  -3  25 1567.39 172.455  33
   0  -3 -25 1504.86 176.611  49
   0   3 -25 1258.05 140.077  49
   0   3 -25 1452.42 178.729  38
   0  -3 -25 1524.84 143.191  38
   0   3  26-10.6563 82.1950  33
   0  -3  26 175.093 98.8240  33
   0  -3 -26 29.8400 98.7945  49
   0   3 -26 91.0206 91.9965  38
   0  -3 -26 41.4042 62.1412  38
   0   3  27 13.2984 68.0841  33
   0  -3  27-80.4463 80.1177  33
   0   3  27 97.4328 59.3407  30
   0  -3 -27 36.8101 82.4043  49
   0   3 -27 55.9294 75.1011  38
   0   3  28-36.1883 49.0111  33
   0  -3  28 20.5210 51.8587  33
   0  -3 -28 146.341 64.5545  49
   0   3 -28 27.4291 60.6660  38
   0   4   0 33848.7 789.310   4
   0  -4   0 34981.2 766.138   6
   0   4   0 34457.3 675.558   1
   0   4   0 35155.9 676.103  11
   0  -4  -1 24069.0 624.056   6
   0   4   1 24355.1 558.261   1
   0   4  -1 25139.5 649.795   4
   0   4   1 24841.7 565.946  11
   0   4   1 25232.7 671.911   5
   0  -4   1 24604.0 606.336   6
   0   4  -2 130647. 2071.64   4
   0   4   2 127270. 1975.99  11
   0  -4  -2 125384. 2061.52   6
   0  -4   2 128904. 1976.13   6
   0  -4   2 127088. 1809.64   2
   0   4   2 127812. 2103.16   5
   0  -4  -3 51922.1 1097.69   6
   0   4  -3 53881.9 1096.61   4
   0  -4  -3 51456.8 794.805   8
   0   4   3 53958.0 1133.27   5
   0   4   3 54108.0 1052.57  11
   0  -4   3 55180.0 1005.76   6
   0   4  -4 26412.3 722.240   4
   0   4   4 26745.7 751.880   5
   0  -4   4 25861.2 626.503   6
   0  -4  -4 26425.3 520.405   8
   0   4   4 25803.4 682.756  15
   0   4   4 26565.7 699.805  11
   0  -4  -5 3.70735 61.9827   8
   0   4  -5 111.220 126.856   4
   0  -4   5-75.4691 78.0709   6
   0   4   5-47.0584 134.314   5
   0   4   5-80.7248 98.7520  15
   0   4   6 120888. 2206.95   5
   0   4  -6 124242. 2146.33   7
   0   4  -6 124263. 2173.34   4
   0   4   6 124074. 2119.96  15
   0  -4   6 119725. 1950.60   6
   0  -4  -6 117884. 2188.71   7
   0   4   7 13870.4 607.985   5
   0  -4  -7 14052.5 600.132   7
   0   4  -7 13695.1 555.998   7
   0   4   7 13918.1 561.013  15
   0  -4   7 14247.3 333.021  23
   0   4   8 206.356 106.683  15
   0  -4  -8 187.411 151.764   7
   0   4  -8 343.510 143.420   7
   0   4   8 529.315 202.017   5
   0   4   8 165.005 59.6021  26
   0  -4   8 188.378 57.2166  23
   0   4   9 994.997 188.689  15
   0   4  -9 1065.24 199.413   7
   0  -4   9 872.537 161.781  12
   0   4   9 1388.01 244.042   5
   0  -4  -9 1327.46 221.023   7
   0   4   9 1171.62 102.517  26
   0  -4   9 1149.30 103.133  23
   0  -4 -10 43461.9 1255.44   7
   0   4 -10 43161.4 1201.00   7
   0  -4  10 42648.9 1126.31  12
   0   4  10 43084.3 1295.66   5
   0   4  10 42318.3 774.374  26
   0  -4  10 41738.9 773.057  23
   0   4  11 9299.10 623.618   5
   0   4  11 9415.57 537.800  14
   0  -4 -11 10019.0 589.911   7
   0  -4  11 8191.99 478.657  12
   0   4 -11 8894.25 522.347   7
   0  -4  11 8641.77 295.956  23
   0   4  11 8752.67 296.453  26
   0  -4  12 6596.46 444.901  12
   0   4  12 6351.77 433.909   9
   0   4  12 6900.50 551.183   5
   0   4 -12 7042.49 489.586   7
   0   4  12 6495.40 473.926  14
   0  -4 -12 6195.08 484.302   7
   0  -4  12 6155.57 257.667  23
   0   4  12 6459.97 263.375  26
   0   4  13 54561.4 1472.07   9
   0  -4 -13 53741.9 1595.26   7
   0   4  13 56095.6 1699.99   5
   0   4  13 54456.4 1538.64  14
   0   4 -13 58487.4 1568.81   7
   0   4  13 56060.8 1025.12  31
   0  -4  13 53862.9 1006.54  23
   0  -4 -14 20162.5 962.260   7
   0   4  14 20133.2 934.204  14
   0   4 -14 22229.7 935.992   7
   0   4  14 21849.1 909.070   9
   0   4  14 21321.5 1059.71   5
   0   4  14 21269.7 560.555  31
   0  -4  14 20432.1 542.096  23
   0   4  15 5769.04 281.315  31
   0  -4  15 6031.84 282.769  23
   0   4  15 6126.62 492.813   9
   0   4  15 5352.17 491.801  14
   0  -4 -15 6302.59 541.070   7
   0  -4  15 5442.41 548.501   5
   0   4  15 5854.13 573.198   5
   0  -4 -15 5571.78 344.544  42
   0  -4 -15 5580.79 303.071  45
   0   4 -15 5321.19 285.082  38
   0  -4  15 5892.44 291.058  33
   0  -4 -15 5720.27 288.633  35
   0  -4  16 7908.10 339.417  23
   0   4  16 7250.86 331.502  31
   0   4  16 7068.24 591.354  14
   0  -4 -16 8050.89 622.798   8
   0   4  16 8489.21 601.094   9
   0  -4 -16 6931.82 577.967   6
   0   4  16 7656.43 676.954   5
   0  -4  16 8286.62 682.964   5
   0  -4 -16 8152.21 386.314  45
   0  -4 -16 7149.73 400.534  42
   0   4  16 7740.03 338.581  36
   0  -4 -16 7392.77 343.198  35
   0   4 -16 7872.30 354.737  38
   0  -4 -16 7407.68 318.495  38
   0  -4  16 7675.47 347.221  33
   0  -4  17 1135.63 149.771  23
   0   4  17 1300.95 161.500  31
   0   4  17 1437.92 154.725  22
   0  -4  17 1094.54 287.175   5
   0   4  17 1903.81 317.994   9
   0   4  17 1518.87 360.158   5
   0  -4 -17 1990.97 326.010   6
   0   4  17 1470.36 307.729  14
   0  -4 -17 1328.89 174.008  45
   0  -4  17 1608.32 176.295  33
   0   4  17 1277.73 148.802  36
   0   4 -17 1385.85 163.864  38
   0  -4 -17 1247.02 155.907  35
   0  -4 -17 1181.95 140.211  38
   0   4  18 5268.56 300.355  31
   0  -4  18 5679.12 302.826  23
   0   4  18 5643.99 290.077  22
   0  -4  18 5669.59 618.962   5
   0   4  18 5395.36 615.772   5
   0  -4 -18 5570.33 550.168   6
   0  -4 -18 5717.62 342.610  45
   0   4 -18 5375.87 316.401  38
   0  -4 -18 5546.30 310.786  35
   0  -4 -18 4771.48 274.413  38
   0  -4  18 5164.35 302.934  33
   0   4  18 5174.26 291.587  36
   0   4  19 1898.74 184.197  22
   0  -4  19 1896.16 199.716  23
   0   4  19 1709.06 195.754  31
   0  -4  19 2056.11 402.418   5
   0   4  19 1522.23 370.429   5
   0  -4 -19 1810.58 209.904  45
   0  -4 -19 1652.64 169.437  38
   0  -4  19 1712.86 192.646  33
   0   4  19 1910.03 193.277  36
   0  -4 -19 2014.29 207.190  35
   0   4 -19 2031.55 209.347  38
   0   4  20 2020.46 185.955  22
   0   4  20 1884.43 172.092  23
   0  -4  20 1910.59 202.950  33
   0  -4  20 1570.62 178.949  23
   0   4  20 1805.92 201.659  31
   0   4 -20 2333.65 195.798  49
   0   4  20 1896.89 180.728  36
   0   4 -20 1801.80 202.558  38
   0  -4 -20 2233.19 191.303  38
   0  -4 -20 2012.30 208.716  35
   0   4  21 19671.3 587.745  22
   0  -4  21 19606.5 606.977  23
   0   4  21 20022.1 569.807  23
   0   4  21 19217.4 603.957  31
   0   4 -21 19856.0 571.571  49
   0  -4 -21 19661.6 579.952  38
   0   4 -21 19092.0 608.263  41
   0  -4 -21 19636.1 617.732  35
   0   4 -21 20574.4 646.817  38
   0  -4  21 22169.6 667.195  33
   0  -4  22 1368.62 188.573  33
   0   4  22 1217.17 145.670  22
   0   4  22 1415.07 172.270  24
   0  -4  22 1472.64 170.895  23
   0   4  22 1382.00 178.621  31
   0   4  22 1598.04 156.985  23
   0  -4 -22 1398.76 156.656  38
   0   4 -22 1267.75 186.722  38
   0  -4 -22 1618.25 190.605  35
   0   4 -22 1328.54 180.851  41
   0   4  23 3187.34 222.105  22
   0   4  23 3711.41 254.664  31
   0   4  23 2807.69 213.070  24
   0  -4 -23 3864.91 290.957  49
   0   4 -23 3201.71 254.307  38
   0   4 -23 3297.04 231.481  41
   0  -4  23 3716.41 260.679  33
   0  -4 -23 2987.10 207.899  38
   0  -4 -23 3311.81 243.105  35
   0   4  24 7196.65 326.311  24
   0   4  24 6996.65 331.579  31
   0  -4 -24 8520.34 387.949  49
   0  -4  24 7730.44 361.810  33
   0   4 -24 7651.05 324.623  41
   0   4  24 7767.69 358.572  33
   0  -4 -24 7283.10 304.096  38
   0  -4  24 8083.63 310.394  34
   0   4 -24 8460.90 379.045  38
   0  -4 -25 6062.57 309.000  49
   0   4  25 5718.58 287.711  33
   0   4 -25 6063.28 307.696  38
   0  -4  25 5816.16 296.663  33
   0   4  26 1335.27 142.112  33
   0  -4  26 1181.55 140.193  33
   0  -4 -26 1304.46 157.202  49
   0   4 -26 1276.03 144.088  38
   0   4  27 655.404 93.9425  33
   0  -4  27 630.794 96.0790  33
   0  -4 -27 817.140 116.266  49
   0   4 -27 690.190 103.808  38
   0   4  28 323.284 63.4178  33
   0  -4  28 423.271 75.8532  33
   0  -4 -28 426.173 82.4696  49
   0   4 -28 473.012 80.8586  38
   0   5   0-23.3132 68.6314   1
   0  -5   0 89.2207 95.2765  17
   0   5   0 67.3490 111.079   4
   0   5   0 1.32967 68.3160  11
   0  -5   0 41.5973 98.9709   6
   0  -5   1 78924.5 1437.44   6
   0   5   1 76477.3 1492.94   4
   0   5  -1 78535.0 1487.01   4
   0   5   1 77878.9 1352.02   1
   0   5  -1 78881.2 1290.72   1
   0   5   1 82068.7 1546.42   5
   0   5   1 78433.8 1358.70  11
   0  -5   1 80488.7 1510.86  17
   0  -5  -1 75543.3 1456.34   6
   0   5  -2 53510.0 1159.05   4
   0   5   2 53183.4 1064.43  11
   0  -5   2 53503.1 1080.28   6
   0  -5  -2 51890.2 1144.25   6
   0  -5   2 54633.4 1162.72  17
   0   5   2 54059.4 1195.06   5
   0   5  -3 17055.6 586.755   4
   0   5   3 17307.5 548.098  11
   0   5   3 16251.8 602.652   5
   0  -5   3 16658.4 520.909   6
   0  -5   3 16397.6 403.494   2
   0  -5   3 17137.8 587.338  17
   0  -5  -3 16399.5 590.688   6
   0   5   4 24982.4 702.739  15
   0   5   4 23545.1 766.381   5
   0   5   4 23809.2 703.291  11
   0  -5   4 24511.0 655.536   6
   0  -5   4 25660.1 754.183  17
   0  -5  -4 24248.3 754.006   6
   0   5  -4 24821.9 750.286   4
   0  -5  -5 76170.9 1231.91   8
   0   5   5 78918.5 1534.36  15
   0  -5  -5 77057.7 1611.75   6
   0   5  -5 79271.8 1600.54   4
   0  -5   5 81544.2 1604.16  17
   0  -5   5 79235.1 1441.80   6
   0   5   5 79558.2 1649.51   5
   0  -5  -5 78165.7 1532.88  18
   0   5  -6 5919.61 388.546   4
   0   5   6 6307.55 372.260  15
   0  -5  -6 6386.83 408.543   6
   0  -5  -6 6085.62 268.849   8
   0  -5   6 6408.65 322.540   6
   0   5   6 6280.26 422.421   5
   0  -5   6 6139.27 206.920  23
   0   5   7 23238.5 780.413  15
   0  -5  -7 22949.0 622.414   8
   0   5  -7 22564.0 778.485   7
   0  -5   7 23199.8 656.892   6
   0   5   7 23367.5 844.574   5
   0   5   7 23443.1 479.037  26
   0  -5   7 22800.3 477.992  23
   0  -5  -8 7366.83 363.678   8
   0   5   8 6973.08 438.392  15
   0   5  -8 7358.20 449.230   7
   0   5   8 7012.83 488.594   5
   0  -5   8 6921.23 241.247  23
   0   5   8 7552.39 247.019  26
   0  -5  -9 2881.26 244.373   8
   0   5   9 3092.04 344.054   5
   0   5   9 2368.33 278.600  15
   0   5  -9 2800.90 299.832   7
   0   5   9 2478.98 148.929  26
   0  -5   9 2751.64 159.414  23
   0   5  10 5203.53 450.507   5
   0   5 -10 4419.38 370.149   7
   0  -5 -10 5233.69 351.869   8
   0   5  10 4673.20 395.830  15
   0   5  10 4574.48 209.896  26
   0  -5  10 4948.58 218.510  23
   0   5  11 708.905 220.195   5
   0  -5 -11 680.567 156.171   8
   0   5 -11 437.200 159.325   7
   0  -5  11 525.047 91.9912  23
   0   5  11 617.432 94.4734  26
   0   5 -12 15396.4 745.532   7
   0   5  12 16777.2 872.555   5
   0   5  12 15716.6 750.362  14
   0   5  12 16163.2 443.787  26
   0  -5  12 15703.5 446.845  23
   0   5 -13 228.231 104.535   7
   0   5  13 450.267 202.220   5
   0  -5 -13 479.695 156.572   8
   0   5  13 154.764 134.753   9
   0   5  13 322.215 155.110  14
   0  -5 -13 244.682 168.269   6
   0  -5  13 237.125 94.1217  23
   0   5  13 268.300 83.8941  31
   0   5  13 287.645 97.9457  26
   0  -5  14 1005.01 131.836  23
   0   5  14 1272.81 144.439  31
   0  -5 -14 825.760 216.260   6
   0   5  14 929.547 264.173   5
   0   5  14 795.769 204.975   9
   0   5  14 1083.64 239.195  14
   0  -5 -14 963.683 165.792  42
   0  -5 -14 1335.42 149.521  35
   0   5 -14 1161.03 143.141  38
   0   5  15 9658.00 382.881  31
   0  -5  15 9684.45 375.165  23
   0   5  15 9810.52 669.722  14
   0  -5 -15 9321.80 677.552   6
   0   5  15 10614.4 649.599   9
   0   5  15 9442.98 744.644   5
   0  -5 -15 9471.28 455.792  42
   0  -5 -15 10129.7 420.274  45
   0  -5 -15 9259.19 384.965  35
   0  -5  15 10347.4 394.086  33
   0   5  15 10255.7 391.943  36
   0   5 -15 10032.3 397.654  38
   0   5  16 1998.41 189.541  31
   0  -5  16 2158.13 190.408  23
   0   5  16 2097.51 400.671   5
   0  -5  16 2493.72 390.981   5
   0  -5 -16 2384.16 361.262   6
   0   5  16 2209.21 326.809   9
   0   5  16 1912.87 327.729  14
   0  -5 -16 2026.13 228.804  42
   0  -5 -16 2290.88 211.267  45
   0  -5 -16 1943.50 184.752  35
   0   5  16 2016.42 182.596  36
   0   5 -16 2042.80 191.151  38
   0  -5  16 2388.49 198.675  33
   0  -5  17 542.739 120.866  23
   0  -5  17 747.597 132.112  33
   0   5  17 634.192 134.512  31
   0  -5  17 508.057 229.082   5
   0   5  17 822.471 256.643   5
   0   5  17 662.917 231.848  14
   0  -5 -17 815.612 223.421   6
   0  -5 -17 914.231 193.563  42
   0  -5 -17 672.970 139.785  45
   0   5  17 720.276 125.495  36
   0   5 -17 794.769 142.727  38
   0  -5 -17 796.325 142.472  35
   0   5  18 61.5176 102.954  31
   0  -5  18-4.96653 92.3313  23
   0  -5  18 72.2385 89.8541  33
   0   5  18 73.3142 78.1139  22
   0  -5 -18 265.681 234.410   6
   0  -5  18-2.57930 173.688   5
   0   5  18 112.490 195.825   5
   0   5  18 104.757 239.970  14
   0  -5 -18 129.793 115.673  45
   0   5  18 303.419 125.020  36
   0  -5 -18 53.0258 99.8170  35
   0   5 -18-6.16357 96.9771  38
   0  -5  19 7377.24 358.137  23
   0   5  19 6860.13 355.635  31
   0   5  19 7753.78 347.629  22
   0  -5  19 7464.50 718.641   5
   0   5  19 8420.29 786.073   5
   0  -5 -19 7766.53 407.356  45
   0   5  19 6949.09 348.032  36
   0  -5 -19 6973.05 359.893  35
   0   5 -19 7092.39 373.988  38
   0  -5  19 7200.25 365.097  33
   0   5  20 3885.48 269.255  31
   0   5  20 3774.56 243.769  22
   0  -5  20 4185.55 274.556  23
   0  -5 -20 4496.51 319.071  45
   0   5  20 3988.02 261.028  36
   0   5 -20 4137.40 286.044  38
   0  -5  20 4098.51 278.632  33
   0  -5 -20 3962.58 277.909  35
   0   5  21 1239.05 171.997  31
   0   5  21 1546.16 154.602  23
   0   5  21 1322.42 153.570  22
   0  -5  21 1755.82 169.704  27
   0  -5  21 1651.36 196.472  33
   0   5  21 1749.69 179.159  36
   0   5 -21 1409.54 185.287  38
   0   5 -21 1332.41 175.817  41
   0  -5 -21 1368.76 182.533  35
   0   5  22 6022.80 302.186  22
   0   5  22 5741.07 323.422  31
   0  -5  22 6897.41 304.703  27
   0   5 -22 6049.17 346.088  38
   0  -5 -22 6245.10 338.900  35
   0   5 -22 6103.32 326.675  41
   0  -5  22 6247.18 337.951  33
   0   5  23 1804.22 175.602  24
   0   5  23 1854.18 183.796  31
   0   5  23 1838.40 167.578  22
   0  -5 -23 2010.38 207.726  49
   0  -5 -23 1717.30 193.165  35
   0   5 -23 2180.52 220.084  38
   0   5 -23 2032.34 191.660  41
   0  -5  23 2239.78 211.039  33
   0  -5  23 1759.87 162.651  34
   0   5  24 5011.66 272.159  31
   0   5  24 4953.26 266.048  24
   0  -5 -24 6067.04 317.831  49
   0  -5  24 5539.64 252.328  34
   0  -5  24 5428.04 297.697  33
   0   5  24 5372.11 290.109  33
   0   5 -24 5149.80 298.316  38
   0   5 -24 5146.90 270.786  41
   0  -5 -25 9179.03 369.994  49
   0   5 -25 8405.00 368.949  40
   0  -5  25 8973.48 357.777  33
   0   5 -25 8956.40 363.473  38
   0   5  25 9132.40 351.921  33
   0   5 -25 8644.24 327.171  41
   0   5  26 789.490 114.975  33
   0  -5  26 646.534 110.855  33
   0  -5 -26 580.389 116.918  49
   0   5 -26 979.911 129.360  38
   0  -5  27 855.693 104.320  33
   0   5  27 818.893 99.4589  33
   0  -5 -27 1031.77 117.190  49
   0   5 -27 936.317 114.245  38
   0  -5 -28 2618.47 144.062  49
   0   5 -28 2443.98 140.628  38
   0  -5  28 2770.69 142.934  33
   0   6   0 74762.9 1333.12  11
   0   6   0 75448.6 1334.06   1
   0  -6   0 72647.0 1476.92   6
   0   6   0 76702.4 1537.83   4
   0   6   1 4007.93 251.765   1
   0   6  -1 3985.55 225.418  11
   0   6   1 4022.60 333.768   5
   0   6   1 4482.36 261.458  11
   0  -6   1 4038.32 287.979   6
   0  -6   1 3703.54 289.018  17
   0  -6  -1 4266.06 303.499   6
   0   6  -1 3899.02 293.013   4
   0   6  -1 3934.18 223.613   1
   0   6   1 4358.85 321.247   4
   0   6  -1 4676.68 324.611  19
   0   6  -2 9004.57 454.095   4
   0   6   2 9652.85 407.941  11
   0   6   2 10152.2 503.116   5
   0  -6  -2 9289.56 458.805   6
   0  -6   2 9649.28 428.860   6
   0   6   2 8779.03 459.056   4
   0   6  -2 9732.43 342.945   1
   0  -6   2 9348.27 458.644  17
   0   6  -2 8866.87 446.741  19
   0   6   3 131635. 2223.22  11
   0   6  -3 131336. 2315.64   4
   0  -6   3 132174. 2203.38   6
   0  -6  -3 127792. 2335.05   6
   0   6   3 134156. 2397.98   5
   0  -6   3 130348. 2324.42  17
   0   6  -3 125387. 2269.02  19
   0   6   4 51562.5 1282.78   5
   0  -6  -4 50464.0 1252.36   6
   0   6   4 48031.2 1137.91  15
   0   6   4 48863.4 1155.62  11
   0  -6   4 50484.2 1223.13  17
   0  -6   4 50188.9 1115.36   6
   0   6  -4 51247.1 1230.58   4
   0  -6   4 51983.6 920.594   2
   0  -6  -4 51427.8 1140.24  18
   0   6  -4 48349.6 1163.84  19
   0   6   5 2887.26 268.668  15
   0  -6   5 2986.20 244.370   6
   0   6   5 3187.11 317.308   5
   0  -6  -5 2998.02 312.247   6
   0  -6   5 3099.12 289.208  17
   0  -6   5 3395.60 193.635   2
   0   6  -5 3366.61 304.907   4
   0   6   5 3148.69 156.574  25
   0  -6  -5 3166.36 258.753  18
   0   6  -5 3144.42 262.973  19
   0  -6   6 3722.05 325.259  17
   0  -6   6 4590.67 296.775   6
   0   6  -6 4975.69 375.556   4
   0   6   6 4784.37 360.807  15
   0   6   6 4610.38 382.969   5
   0  -6  -6 5059.64 397.233   6
   0   6  -6 4219.69 302.124  19
   0   6  -7 24608.8 875.161   4
   0  -6  -7 22719.7 881.931   6
   0  -6   7 24689.5 861.551  17
   0   6   7 23980.7 834.818  15
   0  -6   7 24188.7 719.658   6
   0   6   7 23309.3 895.820   5
   0  -6   7 24573.4 509.731  27
   0   6   8 1164.37 244.618   5
   0  -6   8 1319.08 172.020   6
   0   6  -8 1128.59 222.371   7
   0  -6  -8 1216.46 240.032   6
   0   6   8 1624.62 250.794  15
   0  -6   8 1123.61 112.032  23
   0  -6   8 1480.18 116.667  27
   0   6   8 1267.88 114.567  26
   0   6  -9 137.053 122.293   7
   0  -6  -9 192.134 171.343   6
   0   6   9 60.0777 156.292   5
   0   6   9 125.063 146.751  15
   0  -6  -9 222.418 75.3074  28
   0  -6   9 35.8869 63.5948  23
   0   6   9 40.3849 59.0101  26
   0   6 -10 38566.6 1215.59   7
   0   6  10 37507.3 1220.44  15
   0  -6 -10 38360.3 1262.15   6
   0   6  10 38529.3 1323.41   5
   0   6  10 36768.2 749.003  26
   0  -6  10 37255.1 749.218  23
   0   6  11 5687.64 528.321   5
   0   6 -11 5562.42 448.927   7
   0  -6 -11 5384.34 474.682   6
   0   6  11 5969.76 258.104  26
   0  -6  11 5608.33 255.197  23
   0  -6 -12 16160.4 850.914   6
   0   6 -12 17105.2 815.373   7
   0   6  12 15884.8 889.082   5
   0   6  12 15714.5 456.741  26
   0  -6  12 15976.3 464.994  23
   0   6  13 12013.2 698.154  14
   0   6 -13 11758.3 692.082   7
   0   6  13 13408.4 844.057   5
   0  -6 -13 11532.4 742.036   6
   0   6  13 11596.7 400.922  26
   0  -6  13 12105.6 406.971  23
   0   6  14 6958.40 314.824  31
   0  -6  14 6919.65 318.514  23
   0   6  14 7045.22 313.159  26
   0   6  14 7417.49 654.029   5
   0   6  14 7483.40 537.285   9
   0  -6 -14 7004.23 596.298   6
   0   6  14 6348.21 523.907  14
   0  -6 -14 6996.65 386.412  42
   0  -6 -14 7000.50 345.031  45
   0   6  14 6988.72 327.043  36
   0   6 -14 6565.30 310.726  38
   0  -6  14 6965.21 321.162  33
   0  -6 -14 6691.26 318.347  35
   0   6  15 3297.53 227.905  31
   0  -6  15 3517.16 233.574  23
   0   6  15 3379.60 474.652   5
   0  -6 -15 3295.89 445.084   6
   0   6  15 3437.99 386.331   9
   0   6  15 2934.52 376.310  14
   0   6 -15 3459.05 237.382  46
   0  -6 -15 3219.57 279.683  42
   0  -6 -15 3245.42 245.878  45
   0   6  15 3088.33 227.644  36
   0   6 -15 3098.56 231.086  38
   0  -6 -15 2980.12 223.535  35
   0  -6  15 3354.94 230.041  33
   0   6  16 2022.34 187.892  31
   0  -6  16 1815.89 183.899  23
   0   6  16 1472.61 343.632   5
   0  -6  16 1713.57 372.352   5
   0  -6 -16 1561.21 318.928   6
   0   6  16 1568.71 311.893  14
   0  -6 -16 1749.33 229.121  42
   0  -6 -16 1746.55 196.565  45
   0  -6 -16 1594.14 174.913  35
   0  -6  16 1748.19 176.932  33
   0   6  16 1466.40 170.972  36
   0   6 -16 1522.83 175.603  38
   0   6  17 2587.74 223.448  31
   0  -6  17 2971.82 231.544  23
   0   6  17 2571.23 447.866   5
   0  -6 -17 2746.72 421.895   6
   0   6  17 2831.42 404.616  14
   0  -6  17 2778.29 436.064   5
   0  -6 -17 2837.34 290.132  42
   0  -6 -17 3222.24 255.269  45
   0   6  17 2786.60 227.341  36
   0  -6  17 2812.52 226.722  33
   0  -6 -17 2920.63 232.212  35
   0   6 -17 2897.11 229.119  38
   0  -6  18 6245.83 329.402  23
   0  -6  18 7226.81 327.046  27
   0   6  18 6415.31 339.423  31
   0   6  18 6614.62 315.239  22
   0  -6  18 6752.47 684.941   5
   0   6  18 5541.12 566.161  14
   0   6  18 6218.83 684.048   5
   0  -6 -18 6170.90 623.137   6
   0  -6 -18 5904.23 352.199  45
   0  -6  18 6323.40 337.130  33
   0   6  18 5913.42 330.066  36
   0   6 -18 6368.95 352.308  38
   0  -6 -18 6154.02 341.752  35
   0   6  19 7463.11 374.059  31
   0  -6  19 8218.49 352.905  27
   0   6  19 7678.35 340.668  22
   0  -6 -19 7643.44 405.571  45
   0   6 -19 7423.87 371.893  38
   0  -6 -19 7328.99 370.934  35
   0   6  19 7131.71 359.278  36
   0  -6  19 7172.64 367.295  33
   0  -6  20 1239.94 175.417  33
   0  -6  20 1412.05 156.571  27
   0   6  20 1405.40 187.559  31
   0   6  20 1049.16 138.506  22
   0  -6 -20 1329.40 194.058  45
   0   6 -20 1228.80 180.432  38
   0   6  20 1267.95 165.898  36
   0   6 -20 1156.17 178.042  41
   0  -6 -20 1143.94 175.143  35
   0  -6  21 2312.95 387.445  17
   0   6  21 2375.86 223.052  31
   0  -6  21 1931.37 170.477  27
   0   6  21 1911.30 175.983  22
   0  -6  21 2010.34 187.378  34
   0  -6  21 2374.87 224.623  33
   0   6 -21 1895.95 214.583  38
   0   6 -21 1981.73 211.337  41
   0  -6 -21 1794.27 210.815  35
   0   6  21 1898.57 188.497  36
   0   6  22 243.340 113.205  31
   0  -6  22 427.663 135.614  33
   0   6  22 268.521 84.8670  22
   0  -6  22 134.153 124.335  17
   0  -6 -22 96.5193 124.294  49
   0  -6  22 236.352 85.7243  34
   0  -6 -22 78.2188 104.393  35
   0   6 -22 322.401 151.982  38
   0   6  22 187.705 86.2365  36
   0   6 -22 193.749 110.317  41
   0   6  23 5974.47 308.121  31
   0   6  23 5636.25 273.541  22
   0   6  23 5004.27 284.565  24
   0  -6 -23 5731.87 317.507  49
   0  -6  23 5824.48 278.942  34
   0   6 -23 5957.46 321.531  38
   0   6 -23 5404.91 297.076  41
   0  -6 -23 6162.60 319.772  35
   0  -6  23 6165.31 325.987  33
   0   6  24 1906.45 165.716  24
   0   6  24 2344.04 189.605  31
   0  -6 -24 2418.97 211.015  49
   0  -6  24 2372.34 196.734  33
   0   6 -24 2290.16 204.914  38
   0  -6 -24 2522.56 199.062  35
   0   6 -24 2144.21 185.360  41
   0  -6  24 2380.23 165.017  34
   0   6  25 882.413 116.931  31
   0   6  25 1261.38 137.876  33
   0  -6  25 1058.03 141.876  33
   0  -6 -25 1164.69 146.238  49
   0   6 -25 980.412 143.524  38
   0   6 -25 969.776 122.981  41
   0   6 -25 971.948 148.873  40
   0   6  26 1036.49 116.369  33
   0  -6  26 1036.86 116.890  33
   0  -6 -26 1102.33 126.238  49
   0   6 -26 1167.36 129.576  38
   0   6 -26 931.005 100.808  41
   0   6 -26 955.779 127.099  40
   0  -6  27 824.897 93.8757  33
   0   6  27 686.904 83.1562  33
   0  -6 -27 579.209 91.4560  49
   0   6 -27 957.106 103.777  38
   0   7   0 106.483 123.945   4
   0   7   0 192.013 93.1177  11
   0   7   0 95.4070 96.6203   1
   0  -7   0 28.6439 116.772   6
   0   7   0 128.144 66.6018  25
   0  -7   1 64411.8 1534.24  17
   0   7   1 67899.8 1545.15   4
   0   7   1 69549.9 1365.74  11
   0   7  -1 69282.4 1284.32   1
   0  -7  -1 66787.8 1500.81   6
   0   7  -1 72586.7 1558.95   4
   0   7  -1 67432.1 1271.41  11
   0  -7   1 67935.6 1469.35   6
   0   7   1 69817.7 1097.51  25
   0   7  -1 70657.6 1087.37  25
   0   7  -2 51652.5 1015.02   1
   0  -7  -2 50780.1 1281.15   6
   0   7  -2 49498.9 995.550  11
   0   7   2 48241.6 1266.51   4
   0   7  -2 52550.2 1290.94   4
   0  -7   2 50228.1 1202.50   6
   0   7   2 52196.9 1161.36  11
   0  -7   2 48478.1 1269.25  17
   0   7   2 51397.3 1336.89   5
   0   7   2 53647.5 881.443  25
   0   7   3 15961.0 674.871   4
   0  -7  -3 16853.1 697.533   6
   0   7  -3 16745.8 485.551   1
   0   7  -3 16092.8 461.442  11
   0  -7   3 15297.9 664.564  17
   0   7   3 16757.2 622.267  11
   0  -7   3 16811.2 620.164   6
   0   7   3 16787.0 722.293   5
   0   7  -3 15999.8 668.546   4
   0   7   3 16926.1 404.141  25
   0  -7  -3 17464.6 597.339  18
   0  -7   4 119102. 2335.63  17
   0   7  -4 122757. 1928.52   1
   0   7  -4 124334. 2360.79   4
   0  -7   4 121692. 2192.87   6
   0  -7  -4 123334. 2386.71   6
   0   7   4 123090. 2232.17  15
   0   7   4 120150. 2410.80   5
   0  -7  -4 122609. 2184.61  18
   0  -7   4 124052. 1791.44  27
   0   7   4 123045. 1807.18  25
   0  -7  -5 23351.2 890.421   6
   0  -7   5 23225.1 750.192   6
   0   7   5 23479.5 801.177  15
   0  -7   5 24895.2 875.280  17
   0   7  -5 24254.8 866.974   4
   0   7   5 23848.6 902.550   5
   0  -7   5 24703.0 576.206   2
   0  -7   5 23415.7 502.302  27
   0  -7  -5 22902.1 769.171  18
   0   7   5 22367.6 509.008  25
   0  -7   6 21993.9 718.772   6
   0  -7   6 21573.0 564.712   2
   0   7   6 20437.8 781.780  15
   0   7  -6 21153.4 827.641   4
   0  -7  -6 21187.8 870.491   6
   0   7   6 21060.8 876.736   5
   0  -7   6 20884.1 828.039  17
   0  -7   6 22364.9 487.129  27
   0   7   7 7489.96 531.135   5
   0  -7   7 8071.70 517.140  17
   0  -7  -7 7779.98 540.277   6
   0   7   7 8269.67 505.964  15
   0   7  -7 8074.18 523.789   4
   0  -7   7 8268.09 429.148   6
   0  -7   7 8588.32 282.747  27
   0   7   8 5106.83 456.831   5
   0   7   8 4903.07 419.842  15
   0  -7  -8 4746.91 445.343   6
   0  -7   8 5302.18 426.530  17
   0   7  -8 5480.36 447.386   7
   0  -7   8 5359.54 337.754   6
   0   7   8 4578.81 215.469  26
   0  -7  -8 5158.88 222.398  28
   0  -7   8 5022.59 216.787  27
   0   7   9 53948.4 1608.72   5
   0  -7  -9 54807.5 1595.90   6
   0  -7   9 56375.3 1559.37  17
   0   7  -9 54813.9 1521.79   7
   0   7   9 54668.1 1500.62  15
   0  -7   9 54314.6 967.131  27
   0  -7  -9 53636.5 972.445  28
   0   7   9 53989.4 972.896  26
   0   7  10 10839.3 650.827  15
   0   7 -10 10223.9 626.560   7
   0   7  10 10798.1 699.598   5
   0  -7  10 10623.9 646.543  17
   0  -7 -10 10166.0 676.327   6
   0   7  10 10279.6 351.004  26
   0  -7  10 10356.2 341.456  27
   0   7 -11 2034.44 292.492   7
   0   7  11 2288.95 370.126   5
   0  -7  11 2591.06 343.048  17
   0  -7 -11 2347.16 353.141   6
   0   7  11 2410.49 177.165  26
   0  -7  11 2336.23 167.200  27
   0  -7 -12 4738.46 487.547   6
   0   7 -12 5238.04 466.686   7
   0   7  12 4719.21 515.600   5
   0  -7  12 4874.79 238.245  27
   0   7  12 4765.44 250.039  26
   0   7  13 3237.42 219.119  26
   0  -7  13 3562.70 211.931  27
   0   7  13 4078.72 495.139   5
   0   7  13 2907.02 351.899  14
   0  -7 -13 3144.98 421.774   6
   0  -7 -13 3482.02 241.844  45
   0  -7 -13 3431.35 273.668  42
   0   7 -13 3422.29 238.624  46
   0  -7 -13 3578.35 234.989  35
   0  -7  13 3727.30 230.870  33
   0   7  13 3427.94 236.391  36
   0   7 -13 3372.98 223.199  38
   0   7  14 7076.02 326.004  31
   0   7  14 6485.94 310.493  26
   0  -7  14 6697.51 296.332  27
   0   7  14 5760.11 604.166   5
   0  -7 -14 6453.02 599.929   6
   0   7  14 6462.33 535.899  14
   0   7 -14 6676.95 336.609  46
   0  -7 -14 6262.97 374.232  42
   0  -7 -14 6612.03 345.377  45
   0  -7  14 6394.17 313.081  33
   0  -7 -14 6324.10 318.222  35
   0   7  14 6475.69 323.128  36
   0   7 -14 6194.52 312.028  38
   0  -7  15 3415.51 215.555  27
   0   7  15 3662.25 244.597  31
   0   7  15 3231.02 476.378   5
   0   7  15 3298.36 409.873  14
   0  -7 -15 3595.64 475.879   6
   0   7 -15 3452.13 249.677  46
   0  -7 -15 3307.76 248.831  45
   0  -7 -15 3443.08 295.491  42
   0  -7  15 2785.08 215.218  33
   0  -7 -15 3023.20 231.831  35
   0   7 -15 3434.88 238.710  38
   0   7  15 3005.91 231.894  36
   0  -7  16-44.6272 91.9129  33
   0  -7  16 67.9559 89.8901  27
   0   7  16-51.0443 92.0198  31
   0   7  16 84.5034 142.390  14
   0   7  16-95.6787 171.394   5
   0  -7 -16 89.0731 166.815   6
   0  -7 -16-95.7873 127.753  42
   0   7 -16 471.372 126.192  46
   0  -7 -16-47.3139 96.8233  45
   0   7  16 13.6669 84.1880  36
   0   7 -16 4.41881 97.1710  38
   0  -7 -16 39.7980 95.7748  35
   0   7  17 4736.40 292.502  31
   0  -7  17 4693.90 266.201  27
   0  -7  17 5465.36 608.672   5
   0  -7  17 4921.55 535.415  17
   0  -7 -17 4462.22 533.680   6
   0   7  17 4486.29 489.753  14
   0   7  17 4428.28 577.197   5
   0  -7 -17 4728.58 315.183  45
   0   7 -17 5064.97 299.816  46
   0  -7 -17 4497.95 355.030  42
   0   7 -17 5274.24 306.994  38
   0   7  17 4146.44 280.251  36
   0  -7 -17 4377.70 287.680  35
   0  -7  17 4593.97 287.117  33
   0  -7  18 2728.00 206.224  27
   0   7  18 2773.49 238.720  31
   0   7  18 2463.27 454.614   5
   0  -7 -18 2555.45 417.786   6
   0  -7  18 3039.16 440.881  17
   0   7  18 2498.33 393.854  14
   0  -7  18 3129.75 479.993   5
   0  -7 -18 2788.55 300.979  42
   0  -7 -18 2868.03 251.546  45
   0  -7  18 2375.39 212.950  33
   0  -7 -18 2804.52 243.352  35
   0   7  18 2613.85 226.415  36
   0   7 -18 2876.40 239.730  38
   0   7  19 58.2358 72.6665  22
   0  -7  19-60.8651 69.7681  27
   0  -7  19 14.1902 108.059  33
   0   7  19 66.2828 112.883  31
   0  -7  19-119.558 149.863  17
   0   7  19 83.2048 137.715  14
   0  -7 -19 138.827 127.674  45
   0   7 -19 60.0495 115.903  41
   0  -7  19 140.709 104.281  34
   0   7  19-106.107 101.812  36
   0  -7 -19-27.4654 110.107  35
   0   7 -19 53.8594 110.096  38
   0  -7  20 1778.80 164.104  27
   0   7  20 1804.54 163.683  22
   0  -7  20 1823.83 203.418  33
   0   7  20 1746.03 198.479  31
   0  -7  20 2272.47 373.120  17
   0  -7 -20 2060.75 229.772  45
   0  -7 -20 1721.71 202.354  35
   0   7  20 1515.54 184.504  36
   0  -7  20 1701.04 172.184  34
   0   7 -20 1616.06 204.665  41
   0   7 -20 1655.24 197.120  38
   0   7  21 375.497 90.7793  22
   0  -7  21 280.820 74.3074  27
   0   7  21 301.238 121.527  31
   0  -7  21 136.335 106.268  33
   0  -7  21 39.8937 125.231  17
   0  -7 -21 113.303 116.062  49
   0   7 -21 184.812 124.221  38
   0   7 -21 395.069 143.884  41
   0  -7  21 241.396 98.3687  34
   0  -7 -21 629.179 160.775  35
   0   7  21 294.823 105.514  36
   0   7  22 110.435 110.109  31
   0   7  22 59.9067 65.7458  22
   0  -7  22-14.9646 94.9959  33
   0  -7 -22 5.49142 108.374  49
   0  -7  22-4.57734 75.4892  34
   0  -7 -22-55.6742 108.584  35
   0   7 -22 105.292 121.055  41
   0   7  22 75.5373 90.8754  36
   0   7 -22-43.2164 108.878  38
   0   7  23 12460.7 447.908  31
   0  -7 -23 12744.4 456.622  49
   0  -7  23 11968.8 439.420  33
   0   7  23 12193.9 418.629  36
   0  -7  23 12957.4 414.486  34
   0   7 -23 12459.8 451.104  41
   0  -7 -23 13368.3 462.224  35
   0   7 -23 12525.6 459.724  38
   0   7  24 2251.93 176.670  24
   0   7  24 2323.78 187.741  31
   0  -7 -24 2483.17 200.089  49
   0  -7  24 2217.79 157.330  34
   0  -7 -24 2492.18 190.984  35
   0   7 -24 2244.63 188.894  38
   0   7 -24 2322.82 190.786  41
   0  -7  24 2199.73 185.851  33
   0   7  25 1130.37 128.947  31
   0  -7 -25 1166.61 135.981  49
   0   7  25 1292.52 130.992  33
   0   7 -25 799.338 137.320  40
   0  -7  25 1378.72 140.398  33
   0   7 -25 1117.85 133.933  38
   0   7 -25 1223.64 132.304  41
   0  -7 -26 1468.51 131.082  49
   0   7  26 1534.79 121.389  33
   0   7 -26 1303.58 127.830  38
   0   7 -26 1557.14 145.809  40
   0  -7  26 1433.06 122.621  33
   0  -7  27 323.371 64.4741  33
   0  -7 -27 265.570 62.1208  49
   0   7 -27 263.947 64.7667  38
   0   8   0 181157. 3219.67   4
   0  -8   0 173169. 3115.25   6
   0   8   0 178356. 2885.62  11
   0   8   0 181470. 2582.06  25
   0  -8   1 3206.05 308.912   6
   0   8   1 2992.80 315.669   4
   0   8  -1 3034.49 230.192  11
   0  -8  -1 3308.46 321.300   6
   0   8  -1 3504.81 337.025   4
   0   8   1 2850.57 247.607  11
   0   8  -1 3245.04 237.759   1
   0   8  -1 3240.61 169.272  25
   0   8   1 3542.94 183.318  25
   0  -8   2 136.607 110.887   6
   0   8  -2 352.395 94.0432  11
   0   8   2 297.897 156.055   4
   0   8  -2 273.463 94.4679   1
   0   8  -2 96.5182 129.403   4
   0  -8   2 229.587 135.579  17
   0   8   2 249.550 116.322  11
   0  -8  -2 330.364 164.799   6
   0   8   2 278.916 77.9238  25
   0   8  -2 363.677 71.8218  25
   0   8  -3 46713.6 1298.88   4
   0   8   3 48668.2 1386.89   5
   0  -8   3 48424.1 1219.89   6
   0  -8   3 45195.7 1311.34  17
   0   8   3 46527.4 1319.72   4
   0  -8  -3 46382.5 1317.88   6
   0   8  -3 47752.6 988.902   1
   0   8  -3 48181.8 971.187  11
   0   8   3 47446.7 1184.58  15
   0  -8  -3 47772.4 1141.89  18
   0  -8   3 46946.1 849.588  27
   0   8   3 45676.7 858.865  25
   0   8  -3 48301.4 826.182  25
   0   8  -4 10903.4 389.384   1
   0  -8  -4 10557.5 615.341   6
   0  -8   4 10201.3 516.870   6
   0   8  -4 10626.7 583.441   4
   0  -8   4 9092.75 558.506  17
   0   8   4 10398.0 612.323   5
   0   8   4 10232.4 525.520  15
   0   8   4 9681.81 578.473   4
   0  -8   4 10456.9 320.372  27
   0   8  -4 10249.5 294.722  25
   0  -8  -4 10470.2 515.993  18
   0   8   4 10237.9 331.003  25
   0   8   5 121.106 113.103  15
   0   8   5 167.031 153.599   5
   0  -8   5 142.790 140.464  17
   0  -8  -5 134.727 109.385  18
   0  -8  -5-86.0992 159.556   6
   0  -8   5 60.6047 103.618   6
   0   8  -5 145.757 149.845   4
   0   8   5 169.700 75.2443  25
   0   8  -5 73.9581 55.8519  25
   0  -8   5 54.6864 59.3051  27
   0  -8  -6 5573.56 474.278   6
   0  -8   6 5233.28 366.929   6
   0   8   6 5748.55 432.599  15
   0  -8   6 5448.89 442.344  17
   0   8   6 5854.58 492.093   5
   0   8  -6 5580.48 450.241   4
   0  -8   6 5733.97 238.627  27
   0   8  -6 5804.80 208.348  25
   0  -8   7 56879.6 1346.50   6
   0   8   7 55625.9 1622.08   5
   0   8   7 55330.5 1480.36  15
   0  -8  -7 57327.7 1615.69   6
   0   8  -7 57124.0 1564.87   4
   0  -8   7 54702.3 1532.81  17
   0  -8  -7 55105.8 967.957  28
   0  -8   7 54249.3 982.307  27
   0   8   8 11627.5 724.869   5
   0   8  -8 12749.9 711.188   7
   0   8   8 12805.7 680.495  15
   0  -8   8 12320.3 689.525  17
   0  -8  -8 12281.2 729.529   6
   0   8   8 11178.7 360.963  26
   0  -8   8 11675.3 363.013  27
   0  -8  -8 11526.9 356.302  28
   0   8  -9 507.965 181.960   7
   0   8   9 476.423 217.956   5
   0  -8   9 775.714 203.700  17
   0   8   9 787.140 221.202  15
   0  -8  -9 623.511 217.479   6
   0   8   9 697.890 117.037  26
   0  -8  -9 736.911 108.382  28
   0  -8   9 703.692 104.604  27
   0   8  10 4119.77 466.974   5
   0   8 -10 4333.99 437.170   7
   0  -8  10 3981.88 419.330  17
   0  -8 -10 4554.52 474.247   6
   0   8  10 4376.31 442.343  15
   0  -8  10 4127.66 219.204  27
   0   8  10 3953.98 226.257  26
   0  -8  11 3868.86 218.385  27
   0   8  11 3812.16 229.353  26
   0   8 -11 4467.67 448.461   7
   0  -8 -11 3881.23 457.049   6
   0   8  11 3781.65 463.527   5
   0  -8  11 3836.46 421.931  17
   0  -8 -11 3985.80 280.833  42
   0  -8  11 4430.46 243.323  34
   0  -8 -11 3806.85 234.621  35
   0  -8  12 19902.3 538.318  27
   0  -8 -12 19366.5 543.225  32
   0   8  12 19386.3 548.744  26
   0  -8 -12 20929.3 1058.34   6
   0   8  12 19920.7 1074.43   5
   0  -8  12 19693.7 982.652  17
   0   8 -12 19984.6 607.790  46
   0  -8 -12 20005.1 661.236  42
   0  -8 -12 19728.3 595.497  45
   0  -8  12 19006.2 552.234  34
   0   8  12 20171.2 589.885  36
   0  -8 -12 19471.2 569.238  35
   0  -8  12 19005.8 553.655  33
   0   8 -12 19625.4 547.418  38
   0   8  13 15337.8 489.897  26
   0  -8  13 15634.3 475.274  27
   0   8  13 15152.8 964.560   5
   0  -8  13 15965.1 908.774  17
   0   8  13 14635.7 806.431  14
   0  -8 -13 14805.1 924.354   6
   0  -8 -13 16315.1 608.143  42
   0  -8 -13 14772.6 527.979  45
   0   8  13 15846.7 511.562  48
   0   8 -13 16242.6 552.039  46
   0   8  13 16138.9 529.685  36
   0   8 -13 15140.5 489.154  38
   0  -8 -13 15221.7 510.489  35
   0  -8  13 15561.2 502.314  33
   0  -8  13 15302.3 491.190  34
   0   8  14 167.020 104.373  26
   0   8  14 237.045 103.965  31
   0  -8  14 176.170 91.6305  33
   0  -8  14 137.025 82.0086  27
   0   8  14-25.3232 118.549  14
   0   8  14 178.548 210.135   5
   0  -8 -14 524.635 223.715   6
   0  -8  14 362.367 186.112  17
   0  -8 -14 302.918 139.297  42
   0  -8 -14 128.741 89.8106  45
   0   8 -14 380.774 141.181  46
   0  -8 -14 188.513 102.656  35
   0   8  14 322.993 118.835  36
   0   8 -14 63.7589 87.3096  38
   0  -8  14 27.7905 79.9904  34
   0   8  15 1557.35 174.394  31
   0  -8  15 1735.39 165.142  27
   0  -8 -15 1945.10 377.980   6
   0   8  15 1776.26 360.056   5
   0  -8  15 1130.41 273.159  17
   0   8  15 1790.83 302.517  14
   0  -8 -15 1446.74 179.345  45
   0   8 -15 1689.60 193.467  46
   0  -8 -15 1978.31 245.800  42
   0  -8  15 1711.60 176.014  34
   0  -8  15 1634.82 179.026  33
   0  -8 -15 1627.63 191.513  35
   0   8  15 1428.39 185.124  36
   0   8 -15 1464.46 165.758  38
   0  -8  16 5564.96 290.350  27
   0   8  16 5481.65 313.746  31
   0  -8  16 5428.44 567.835  17
   0   8  16 5310.26 621.035   5
   0   8  16 5344.11 524.857  14
   0  -8 -16 5131.29 588.679   6
   0  -8 -16 4750.82 366.989  42
   0   8 -16 4724.98 307.039  46
   0  -8 -16 5415.13 327.058  45
   0   8  16 5032.08 318.912  36
   0  -8  16 5601.84 301.668  34
   0  -8  16 5692.41 314.513  33
   0  -8 -16 5394.50 314.873  35
   0   8 -16 5053.12 303.504  38
   0  -8  17 2460.92 198.415  27
   0   8  17 2201.32 212.945  31
   0   8  17 2608.54 388.310  14
   0  -8  17 3013.41 474.089   5
   0   8  17 2417.16 436.441   5
   0  -8  17 2222.56 377.916  17
   0  -8 -17 2818.48 455.455   6
   0   8 -17 2195.53 227.268  46
   0  -8 -17 2247.00 221.077  45
   0  -8 -17 1971.89 267.956  42
   0  -8  17 2114.25 204.664  33
   0   8 -17 2026.75 221.815  41
   0  -8 -17 2370.79 225.288  35
   0   8  17 2267.51 219.546  36
   0   8 -17 1946.85 204.674  38
   0  -8  17 2556.08 211.038  34
   0   8  18 6233.75 342.518  31
   0  -8  18 6655.23 317.535  27
   0  -8  18 6389.48 614.400  17
   0   8  18 5965.92 564.028  14
   0  -8 -18 5987.96 353.673  45
   0  -8 -18 5399.30 394.928  42
   0   8 -18 5929.79 329.745  46
   0  -8  18 5994.36 337.172  33
   0  -8 -18 6356.53 350.870  35
   0  -8  18 6478.96 332.276  34
   0   8 -18 5897.27 332.258  38
   0   8  18 5376.76 329.298  36
   0   8 -18 5856.52 350.360  41
   0   8  19 1737.63 201.757  31
   0  -8  19 2051.59 177.566  27
   0   8  19 1927.89 175.126  22
   0   8  19 1709.22 312.601  14
   0  -8  19 1493.05 327.356  17
   0  -8 -19 2054.96 222.139  45
   0  -8  19 2069.37 210.223  33
   0  -8 -19 1950.54 213.742  35
   0   8  19 1804.22 201.800  36
   0   8 -19 1938.70 207.058  38
   0   8 -19 1852.34 218.029  41
   0  -8  19 1912.70 193.107  34
   0  -8  20 5421.89 276.274  27
   0   8  20 4895.32 261.009  22
   0   8  20 4892.52 301.441  31
   0  -8  20 5588.63 564.267  17
   0  -8 -20 5360.20 315.414  49
   0  -8 -20 5271.36 326.891  45
   0   8 -20 4846.95 316.913  41
   0  -8  20 4922.42 283.173  34
   0   8  20 4608.73 296.900  36
   0  -8  20 4684.08 297.683  33
   0  -8 -20 5067.01 310.439  35
   0   8 -20 4929.56 307.747  38
   0  -8  21 833.068 147.721  33
   0   8  21 872.910 151.419  31
   0  -8 -21 1096.40 164.031  49
   0   8  21 871.870 140.066  36
   0   8 -21 970.494 178.576  41
   0  -8  21 1094.18 148.377  34
   0  -8 -21 832.283 161.117  35
   0   8 -21 973.682 164.334  38
   0  -8  22 506.315 121.459  33
   0   8  22 330.139 118.174  31
   0  -8 -22 560.269 129.521  49
   0   8 -22 451.072 126.549  38
   0  -8  22 443.515 97.4083  34
   0   8  22 273.053 93.5632  36
   0  -8 -22 545.546 141.908  35
   0   8 -22 195.906 121.599  41
   0   8  23 3285.33 223.140  31
   0  -8 -23 3485.68 229.220  49
   0   8 -23 3425.78 235.387  38
   0  -8  23 3556.23 228.684  33
   0   8  23 3621.42 219.041  36
   0  -8 -23 3422.92 228.513  35
   0  -8  23 3287.26 203.720  34
   0   8 -23 3498.39 236.242  41
   0  -8  24 1363.77 144.909  33
   0   8  24 1055.09 127.365  31
   0  -8 -24 1173.69 134.132  49
   0   8 -24 1319.55 149.218  38
   0  -8 -24 1163.00 141.862  35
   0   8 -24 1096.22 139.384  41
   0  -8  24 1086.77 110.673  34
   0  -8  25 397.994 88.2113  33
   0   8  25 455.237 89.7999  31
   0   8  25 371.008 78.8264  33
   0  -8 -25 363.157 86.1880  49
   0   8 -25 729.417 123.698  40
   0   8 -25 512.254 94.8354  38
   0   8 -25 541.726 99.6452  41
   0  -8 -26 3584.59 174.252  49
   0   8 -26 4427.16 194.618  38
   0   8 -26 3928.87 208.950  40
   0   8  26 3899.40 168.670  33
   0  -8  26 4040.63 184.716  33
   0   9   0-24.5374 82.8168  11
   0  -9   0 57.9807 129.015   6
   0   9   0 115.199 70.2267  25
   0  -9   1 7416.37 482.369   6
   0  -9  -1 7395.61 513.808   6
   0   9  -1 8193.80 398.050  11
   0   9  -1 7897.41 524.857   4
   0   9   1 8370.77 543.894   4
   0   9  -1 7967.98 287.519  25
   0   9   1 7619.33 290.967  25
   0  -9  -2 197363. 3450.60   6
   0   9   2 194895. 3456.98   4
   0   9  -2 196880. 3451.59   4
   0  -9   2 194982. 3320.97   6
   0   9   2 180623. 2694.37  25
   0   9  -2 185321. 2666.17  25
   0  -9  -3 135.776 142.075   6
   0   9  -3 207.458 145.693   4
   0  -9   3 151.177 125.392   6
   0   9   3 102.278 114.191  15
   0   9  -3 246.156 94.8503   1
   0  -9   3 203.744 154.113  17
   0   9   3 224.225 145.722   4
   0   9  -3 111.865 65.6728  25
   0   9   3 231.131 92.0598  25
   0   9   4 6332.94 432.617  15
   0   9  -4 6217.93 479.385   4
   0   9   4 5354.54 469.057   5
   0   9   4 6213.27 487.003   4
   0  -9  -4 6358.24 505.285   6
   0  -9   4 6561.85 444.648   6
   0  -9   4 4997.96 440.948  17
   0  -9   4 5830.05 253.300  27
   0   9   4 6185.85 266.191  25
   0   9  -4 5927.67 235.259  25
   0   9   5 14603.6 687.394  15
   0  -9   5 14096.3 750.645  17
   0   9   5 14614.1 766.233   4
   0  -9  -5 15669.1 806.078   6
   0   9  -5 16108.0 777.398   4
   0  -9   5 15096.2 673.348   6
   0   9   5 14001.8 791.787   5
   0   9  -5 14061.5 381.865  25
   0  -9   5 13640.7 412.073  27
   0  -9  -5 16463.2 407.513  28
   0  -9   6 24078.4 860.579   6
   0   9   6 22922.8 903.545  15
   0  -9  -6 23453.9 1023.92   6
   0   9   6 22508.4 1015.34   5
   0   9  -6 22749.5 950.860   4
   0   9   6 22592.8 979.279   4
   0  -9   6 22234.2 966.339  17
   0  -9   6 21603.6 542.413  27
   0  -9  -6 22442.2 520.134  28
   0   9  -6 22953.7 503.670  25
   0   9   7 749.118 240.466   5
   0   9   7 1067.63 219.715  15
   0  -9   7 659.765 200.736  17
   0  -9  -7 952.639 237.087   6
   0   9  -7 1109.21 246.410   4
   0   9   7 952.421 117.764  26
   0  -9  -7 1013.62 110.141  28
   0  -9   7 937.454 119.126  27
   0   9   8 12.3565 148.017  15
   0   9   8 195.602 201.073   5
   0   9  -8-58.3558 147.184   4
   0   9  -8 96.6827 131.774   7
   0  -9  -8-138.166 174.350   6
   0  -9   8 109.935 161.255  17
   0   9   8 62.4356 77.9378  26
   0  -9   8 126.666 78.1175  27
   0  -9  -8 69.1194 63.6325  28
   0  -9  -9 8500.39 658.779   6
   0   9   9 7658.62 580.138  15
   0  -9   9 7367.19 588.200  17
   0   9  -9 8522.31 631.044   7
   0   9   9 8020.92 659.353   5
   0  -9  -9 7692.01 306.814  28
   0   9   9 7869.74 323.319  26
   0  -9   9 8150.89 320.360  27
   0   9  10 19503.0 541.035  26
   0  -9  10 18548.4 524.963  27
   0   9  10 18211.2 1013.17   5
   0  -9  10 19022.6 963.055  17
   0  -9 -10 19500.9 1028.09   6
   0   9 -10 20437.1 997.905   7
   0   9  10 18198.1 923.259  15
   0   9  10 19897.1 592.206  48
   0  -9 -10 20109.2 653.618  42
   0   9 -10 19650.5 606.125  46
   0  -9  10 20108.9 555.377  34
   0  -9 -10 19294.4 558.456  35
   0  -9 -11 6289.59 295.337  32
   0  -9  11 6252.80 291.586  27
   0   9  11 6668.73 308.917  26
   0  -9  11 6363.26 576.438  17
   0  -9 -11 6755.56 623.009   6
   0   9  11 6079.65 617.326   5
   0   9 -11 7005.32 576.297   7
   0   9 -11 6087.38 330.810  46
   0  -9 -11 6456.38 334.429  45
   0  -9 -11 6447.42 375.499  42
   0   9  11 6530.44 334.893  48
   0  -9  11 6264.20 302.925  34
   0   9 -11 6632.13 301.045  38
   0  -9 -11 6406.55 314.514  35
   0  -9  11 6445.20 308.541  33
   0  -9  12 727.617 119.017  27
   0  -9  12 646.029 117.048  33
   0  -9 -12 662.640 119.465  32
   0   9  12 669.783 132.859  26
   0   9  12 468.626 218.363   5
   0  -9  12 262.202 179.427  17
   0  -9 -12 969.189 270.026   6
   0   9 -12 522.132 136.406  46
   0  -9 -12 715.996 133.283  45
   0  -9 -12 670.239 168.181  42
   0   9  12 604.670 130.277  48
   0   9 -12 564.241 110.325  38
   0  -9 -12 513.107 126.123  35
   0   9  12 527.899 119.495  36
   0  -9  12 551.229 116.062  34
   0   9  13 10382.8 409.452  26
   0  -9 -13 10098.4 389.212  32
   0  -9  13 10548.0 394.400  27
   0   9  13 10061.1 815.074   5
   0  -9 -13 10495.8 798.238   6
   0   9  13 10658.7 691.103  14
   0  -9  13 10856.3 762.801  17
   0  -9 -13 9941.19 429.321  45
   0   9 -13 10115.8 445.936  46
   0  -9 -13 9738.94 482.615  42
   0   9  13 9810.18 414.922  48
   0  -9  13 9715.14 402.069  33
   0   9 -13 9880.31 393.909  38
   0   9  13 10210.1 433.642  36
   0  -9 -13 9651.11 406.945  35
   0  -9  13 10221.1 407.826  34
   0  -9  14 10003.7 393.615  27
   0   9  14 10971.1 428.677  31
   0   9  14 10130.9 412.294  26
   0  -9  14 9843.07 753.682  17
   0   9  14 10061.1 835.278   5
   0  -9 -14 10295.2 811.105   6
   0   9  14 9961.79 687.357  14
   0  -9 -14 9939.17 433.449  45
   0  -9 -14 9699.38 500.585  42
   0   9  14 9677.97 415.880  48
   0   9 -14 9671.62 442.490  46
   0  -9 -14 9504.42 415.900  35
   0  -9  14 10475.6 425.479  33
   0   9  14 10262.0 441.010  36
   0  -9  14 10287.9 413.766  34
   0   9 -14 9329.36 391.970  38
   0   9 -14 9536.05 431.746  41
   0  -9  15 535.689 132.108  33
   0   9  15 356.759 117.140  31
   0  -9  15 435.636 103.365  27
   0  -9 -15 534.012 248.632   6
   0   9  15 464.495 181.299  14
   0  -9  15 593.988 217.419  17
   0   9  15-132.140 206.992   5
   0  -9 -15 456.118 167.502  42
   0   9 -15 447.618 126.565  46
   0  -9 -15 946.661 161.444  45
   0   9 -15 523.596 120.100  38
   0  -9  15 484.811 120.459  34
   0   9 -15 402.483 139.492  41
   0  -9 -15 651.606 148.913  35
   0   9  15 557.342 141.633  36
   0   9  16 1088.84 172.758  31
   0  -9  16 1377.13 174.059  33
   0  -9  16 1175.59 143.466  27
   0   9  16 963.240 239.309  14
   0   9  16 1221.19 348.553   5
   0  -9  16 1338.71 292.357  17
   0  -9 -16 1848.08 381.769   6
   0  -9 -16 1476.38 227.660  42
   0  -9 -16 1063.31 166.313  45
   0   9 -16 1049.02 171.643  46
   0  -9 -16 1310.18 184.684  35
   0  -9  16 1466.30 173.691  34
   0   9 -16 1058.40 182.222  41
   0   9 -16 1225.22 173.613  38
   0   9  16 1134.74 175.817  36
   0  -9  17 1744.87 170.536  27
   0   9  17 1891.79 204.235  31
   0  -9  17 2236.16 374.894  17
   0   9  17 1934.20 321.317  14
   0   9 -17 2044.72 214.709  46
   0  -9 -17 1704.92 241.052  42
   0  -9 -17 1857.63 206.206  45
   0  -9 -17 1996.92 215.121  35
   0   9 -17 1994.73 219.754  41
   0   9 -17 1907.25 195.478  38
   0   9  17 1989.35 214.231  36
   0  -9  17 2205.72 201.188  34
   0  -9  17 1902.84 198.687  33
   0   9  18 3169.11 253.083  31
   0  -9  18 3014.20 214.656  27
   0   9  18 2323.27 366.390  14
   0   9 -18 3192.68 253.730  46
   0  -9 -18 2679.13 220.719  49
   0  -9 -18 2755.47 300.269  42
   0  -9 -18 2860.07 247.044  45
   0  -9 -18 2573.28 240.821  35
   0   9 -18 2530.92 252.956  41
   0  -9  18 2559.88 221.767  33
   0  -9  18 2594.59 215.764  34
   0   9  18 2341.19 230.236  36
   0   9 -18 2874.25 232.563  38
   0  -9  19 757.195 143.669  33
   0   9  19 868.406 165.617  31
   0  -9  19 645.278 110.259  27
   0  -9 -19 824.949 145.856  49
   0  -9 -19 741.553 153.608  45
   0   9 -19 786.311 140.939  46
   0  -9  19 851.129 148.971  34
   0   9  19 724.529 145.756  36
   0  -9 -19 879.970 169.619  35
   0   9 -19 888.484 170.488  41
   0   9 -19 793.946 153.669  38
   0  -9  20 225.921 107.781  33
   0  -9  20 138.858 77.3025  27
   0   9  20 111.105 115.542  31
   0  -9 -20 3.35560 97.6938  45
   0  -9 -20 114.236 98.0589  49
   0   9  20 140.883 102.723  36
   0   9 -20 77.1157 125.784  41
   0  -9  20 117.773 90.4591  34
   0  -9 -20 300.065 142.260  35
   0   9 -20 263.666 112.274  38
   0   9  21 872.907 141.312  31
   0  -9  21 595.741 128.022  33
   0  -9 -21 681.686 129.149  49
   0   9 -21 714.812 141.505  38
   0  -9  21 638.150 117.071  34
   0   9 -21 889.216 163.600  41
   0   9  21 766.801 135.914  36
   0  -9 -21 493.718 133.739  35
   0   9  22 240.193 115.411  31
   0  -9  22 169.721 93.5585  33
   0  -9 -22 80.4565 91.3523  49
   0   9  22 67.4141 81.0160  36
   0  -9  22 67.7253 81.0918  34
   0  -9 -22 171.204 101.446  35
   0   9 -22-70.5154 106.345  41
   0   9 -22 105.777 100.661  38
   0  -9  23 3.72224 74.9875  33
   0   9  23 120.024 86.0251  31
   0  -9 -23-24.2802 76.9258  49
   0   9 -23-162.648 103.084  41
   0   9 -23-37.0765 77.0951  38
   0  -9 -23 46.2946 88.9900  35
   0  -9  23-1.17242 59.0628  34
   0   9  23 52.1804 69.7288  36
   0   9  24 55.1670 60.6468  33
   0  -9  24 21.2274 68.2102  33
   0   9  24-45.2727 63.8659  31
   0  -9 -24 14.4675 69.8697  49
   0  -9  24-41.5544 48.7429  34
   0   9  24-2.33120 56.4586  36
   0   9 -24 77.4663 76.0952  38
   0  -9 -24 120.260 74.7851  35
   0   9 -24 38.4177 79.8624  41
   0   9  25 1338.98 118.402  31
   0  -9 -25 1356.95 110.434  49
   0   9 -25 1212.91 142.425  40
   0  -9  25 1289.20 113.005  33
   0   9 -25 1336.42 118.389  38
   0   9  25 1216.38 100.779  33
   0  10   0 1775.93 268.223   4
   0 -10   0 1789.80 279.143   6
   0  10   0 1829.12 155.286  25
   0 -10   1 6087.01 471.582   6
   0  10  -1 5966.10 486.553   4
   0  10   1 6073.66 492.173   4
   0 -10  -1 6378.51 498.815   6
   0  10   1 6013.86 269.590  25
   0  10  -1 6184.70 267.557  25
   0  10   2 382.775 157.700   4
   0  10   2 533.964 154.569  15
   0 -10   2 311.170 162.236   6
   0 -10  -2 235.578 160.889   6
   0  10  -2 335.031 166.163   4
   0  10  -2 437.111 97.1408  25
   0  10   2 523.646 104.613  25
   0  10  -3 8882.88 594.204   4
   0 -10  -3 8819.95 610.261   6
   0  10   3 8695.17 525.334  15
   0  10   3 9128.12 614.617   4
   0 -10   3 8669.92 551.149   6
   0  10   3 8608.84 333.288  25
   0  10  -3 8785.04 311.298  25
   0  10   4 285.470 164.558   4
   0 -10  -4 208.770 162.518   6
   0 -10   4 92.9095 127.068  17
   0 -10   4 193.892 135.779   6
   0  10  -4 200.125 141.213   4
   0  10   4 56.9243 113.528  15
   0  10  -4 260.600 80.0294  25
   0  10   5 185.618 120.515  15
   0  10  -5 459.687 173.303   4
   0 -10   5 212.264 167.867  17
   0  10   5 449.347 200.458   5
   0 -10  -5 540.127 213.648   6
   0 -10   5 274.087 136.098   6
   0  10   5 266.825 165.583   4
   0  10  -5 372.733 83.8389  25
   0  10   6 216.198 188.720   5
   0 -10   6 294.424 177.385  17
   0  10   6 341.777 158.362  15
   0  10  -6 441.104 188.426   4
   0  10   6 338.743 156.828   4
   0 -10  -6 505.909 206.425   6
   0 -10   6 398.598 91.8795  27
   0  10  -6 458.915 80.5626  25
   0 -10  -6 354.761 75.4652  28
   0 -10   7 409.167 96.2336  27
   0  10   7 416.588 100.195  26
   0 -10  -7 421.237 99.3572  28
   0  10   7 433.623 166.640  15
   0  10   7 295.497 165.836   5
   0  10   7 340.953 192.135   4
   0  10  -7 585.432 203.846   4
   0 -10   7 389.061 192.397  17
   0 -10  -7 671.695 238.298   6
   0  10  -7 373.523 107.719  46
   0 -10   7 412.271 95.0664  34
   0 -10   8 842.160 118.401  27
   0 -10  -8 786.260 110.769  28
   0  10   8 925.500 132.472  26
   0 -10  -8 780.493 123.568  32
   0  10   8 672.849 210.991  15
   0 -10   8 738.349 196.669  17
   0  10  -8 731.881 228.526   7
   0  10   8 470.467 196.815   5
   0 -10  -8 558.305 226.250   6
   0  10   8 702.683 241.697   4
   0  10   8 869.255 139.851  48
   0  10  -8 605.127 128.262  46
   0 -10  -8 762.170 122.110  35
   0  10  -8 599.147 116.290  41
   0 -10   8 892.833 122.759  34
   0  10  -8 681.164 127.628  39
   0 -10  -8 856.447 150.492  42
   0  10   9 6067.94 291.501  26
   0 -10  -9 5499.03 274.674  32
   0 -10   9 5675.65 286.099  27
   0  10   9 4926.07 540.062   5
   0 -10   9 5889.17 559.888  17
   0  10   9 5820.02 520.133  15
   0 -10  -9 5581.21 564.546   6
   0  10  -9 5804.24 557.117   7
   0  10  -9 5772.67 327.229  46
   0 -10  -9 6128.20 356.535  42
   0  10   9 6179.36 329.808  48
   0 -10  -9 6573.81 320.651  45
   0 -10   9 5852.67 289.678  33
   0  10  -9 5175.84 285.397  41
   0  10  -9 5743.96 300.696  39
   0 -10   9 5794.69 293.745  34
   0 -10  -9 5986.41 299.878  35
   0 -10  10 1261.19 151.381  33
   0 -10  10 812.278 128.612  27
   0  10  10 857.341 133.060  26
   0 -10 -10 977.977 133.530  32
   0 -10  10 814.292 237.884  17
   0  10  10 877.953 248.783  15
   0  10 -10 1309.04 288.554   7
   0 -10 -10 949.681 283.848   6
   0  10  10 899.334 151.696  48
   0  10 -10 1189.62 163.838  46
   0 -10 -10 1105.11 149.628  45
   0 -10 -10 831.791 134.857  35
   0 -10  10 981.269 139.163  34
   0  10 -10 1058.78 155.764  41
   0  10 -10 977.266 124.513  39
   0 -10 -10 785.810 161.561  42
   0 -10  11 3014.75 216.624  27
   0 -10 -11 3377.98 225.281  32
   0  10  11 3155.11 229.204  26
   0 -10 -11 3287.24 466.487   6
   0 -10  11 2962.85 414.995  17
   0  10  11 3089.57 462.339   5
   0  10 -11 3408.34 269.256  46
   0  10  11 3246.22 250.295  48
   0 -10 -11 3804.11 295.153  42
   0 -10 -11 3290.62 244.249  45
   0  10 -11 2958.17 212.269  39
   0 -10 -11 3158.31 235.337  35
   0 -10  11 3065.16 223.292  34
   0 -10  11 3052.97 220.528  33
   0  10 -11 2973.52 233.488  41
   0 -10  12 614.734 123.193  33
   0 -10 -12 589.465 105.006  32
   0  10  12 458.281 126.637  26
   0 -10  12 663.643 120.858  27
   0  10  12 594.379 254.928   5
   0 -10  12 838.130 270.262  17
   0 -10 -12 686.644 273.419   6
   0  10  12 479.740 128.762  48
   0 -10 -12 496.373 158.245  42
   0 -10 -12 600.329 128.069  45
   0  10 -12 616.104 147.456  46
   0  10 -12 336.004 127.376  41
   0  10  12 770.183 149.163  36
   0 -10  12 625.287 125.159  34
   0 -10 -12 594.437 130.135  35
   0  10 -12 720.278 123.600  38
   0 -10  13 2584.24 206.070  27
   0 -10 -13 2333.60 197.819  32
   0  10  13 2574.72 224.307  26
   0  10  13 3148.84 399.378  14
   0 -10 -13 2602.24 430.711   6
   0  10  13 2104.20 394.043   5
   0 -10  13 2591.00 398.300  17
   0  10  13 3286.52 274.034  48
   0 -10 -13 2295.90 219.282  45
   0 -10 -13 2208.12 254.509  42
   0  10 -13 2724.79 254.646  46
   0 -10  13 2067.11 192.924  34
   0 -10  13 2493.39 215.633  33
   0  10 -13 2266.89 224.218  41
   0 -10 -13 2376.57 217.828  35
   0  10  13 2603.24 236.950  36
   0  10 -13 2662.47 209.817  38
   0  10  14 1255.89 172.746  31
   0 -10  14 1289.61 152.369  27
   0  10  14 1107.49 163.186  26
   0 -10  14 976.152 153.776  33
   0  10  14 1248.03 274.425  14
   0  10  14 1724.51 382.081   5
   0 -10 -14 1052.09 290.326   6
   0 -10  14 1148.75 281.332  17
   0  10  14 1174.31 163.839  48
   0  10 -14 1266.73 204.517  46
   0 -10 -14 1267.65 209.110  42
   0 -10 -14 1320.88 175.084  45
   0  10  14 796.673 148.758  36
   0 -10  14 979.047 141.141  34
   0  10 -14 1280.24 192.861  41
   0 -10 -14 1082.20 159.899  35
   0  10 -14 1093.86 146.403  38
   0 -10  15 432.368 125.445  33
   0 -10  15 387.706 104.882  27
   0  10  15 434.297 139.428  31
   0  10  15 213.805 189.728   5
   0 -10  15 182.375 149.580  17
   0 -10 -15 734.922 257.414   6
   0  10  15 642.271 213.368  14
   0 -10 -15 279.400 108.283  45
   0  10  15 313.601 119.867  48
   0  10 -15 362.264 132.280  46
   0 -10 -15 483.020 171.948  42
   0  10  15 378.765 135.939  36
   0 -10  15 508.116 132.996  34
   0  10 -15 365.110 139.519  41
   0  10 -15 441.870 117.352  38
   0 -10 -15 576.236 148.293  35
   0 -10  16 4620.24 271.750  27
   0  10  16 4710.93 304.011  31
   0 -10  16 4324.98 509.146  17
   0 -10 -16 4963.91 311.948  45
   0  10 -16 4850.13 320.452  46
   0 -10 -16 4285.02 363.948  42
   0 -10  16 4912.12 294.750  34
   0 -10 -16 4605.44 297.802  35
   0 -10  16 4618.82 293.471  33
   0  10 -16 4374.35 277.368  38
   0  10 -16 4980.33 322.686  41
   0  10  16 4504.55 315.340  36
   0  10  17 2162.14 212.089  31
   0 -10  17 2373.49 198.556  27
   0 -10  17 2297.27 377.512  17
   0 -10 -17 2430.24 286.390  42
   0  10 -17 2169.45 229.560  46
   0 -10 -17 2113.10 192.455  49
   0 -10 -17 2079.88 207.885  45
   0  10  17 2280.93 227.776  36
   0  10 -17 2337.44 238.898  41
   0  10 -17 2265.03 209.237  38
   0 -10 -17 2309.17 224.900  35
   0 -10  17 2336.63 210.078  34
   0 -10  17 2443.39 221.284  33
   0  10  18 14106.6 511.859  31
   0 -10  18 13851.0 466.378  27
   0 -10 -18 13375.3 510.984  45
   0 -10 -18 13153.0 599.641  42
   0 -10 -18 13480.9 466.567  49
   0  10 -18 13912.4 526.844  46
   0  10  18 13851.3 530.642  36
   0  10 -18 13483.3 534.779  41
   0 -10  18 13398.1 485.052  34
   0 -10 -18 13606.0 508.249  35
   0  10 -18 13420.9 482.299  38
   0 -10  18 13607.6 498.802  33
   0 -10  19 871.319 122.520  27
   0  10  19 789.819 150.558  31
   0 -10  19 955.955 154.073  33
   0  10 -19 812.811 153.049  46
   0 -10 -19 657.541 136.042  45
   0 -10 -19 614.611 121.141  49
   0 -10 -19 759.734 162.989  35
   0  10  19 970.109 161.996  36
   0 -10  19 774.987 132.590  34
   0  10 -19 788.589 178.983  41
   0  10 -19 974.645 148.854  38
   0 -10  20 793.881 137.376  33
   0  10  20 838.199 146.256  31
   0 -10 -20 506.279 122.350  45
   0 -10 -20 740.675 126.877  49
   0  10 -20 864.817 141.311  46
   0  10 -20 812.271 133.567  38
   0 -10 -20 811.226 155.935  35
   0 -10  20 441.386 103.169  34
   0  10 -20 625.884 158.792  41
   0  10  20 629.514 134.482  36
   0  10  21 1519.53 169.926  31
   0 -10 -21 1494.43 145.366  49
   0  10 -21 1447.66 184.938  41
   0 -10  21 1563.53 155.130  34
   0  10  21 1468.93 164.783  36
   0 -10 -21 1631.58 174.564  35
   0 -10  21 1689.89 168.293  33
   0  10 -21 1397.99 155.667  38
   0  10  22 1735.84 164.905  31
   0 -10 -22 1709.72 146.079  49
   0 -10  22 1775.47 151.452  34
   0 -10  22 1605.61 152.059  33
   0  10 -22 1573.00 175.389  41
   0  10  22 1828.61 167.117  36
   0  10 -22 1760.07 157.387  38
   0 -10 -22 2058.93 188.147  35
   0  10  23 297.489 89.6682  31
   0 -10  23 298.731 85.5894  33
   0 -10 -23 313.339 78.3542  49
   0  10 -23 343.118 102.820  41
   0  10  23 181.040 73.2259  36
   0 -10  23 461.569 81.0267  34
   0 -10 -23 277.583 96.0268  35
   0  10 -23 274.359 91.0976  38
   0  10  24 1598.99 131.894  31
   0 -10 -24 1250.33 105.674  49
   0  10 -24 1746.29 142.198  41
   0  10  24 1684.30 121.707  36
   0 -10  24 1789.18 133.359  33
   0  10  24 2064.70 127.535  33
   0 -10  24 1755.04 112.327  34
   0 -10 -24 1820.50 139.857  35
   0  10 -24 1734.26 168.148  40
   0  10 -24 1659.56 130.050  38
   0  10 -25 1444.58 143.229  40
   0  11   0-7.23677 122.064   4
   0 -11   0 25.5279 130.601   6
   0  11   0 20.4247 80.7038  25
   0  11   1 1296.05 258.441   4
   0  11   1 1315.98 207.047  15
   0 -11   1 956.545 254.949   6
   0 -11  -1 782.289 218.313   6
   0  11  -1 1020.95 230.050   4
   0  11  -1 1101.14 134.053  25
   0  11   1 1132.42 140.917  25
   0  11   2 372.435 149.777  15
   0 -11   2 524.494 175.575   6
   0 -11  -2 423.354 205.682   6
   0  11  -2 479.182 204.104   4
   0  11   2 591.268 200.888   4
   0  11   2 420.371 108.882  25
   0  11  -2 521.608 98.7927  25
   0  11  -3 763.078 111.936  25
   0 -11  -3 644.067 217.984   6
   0  11   3 985.890 201.610  15
   0  11  -3 820.987 202.242   4
   0  11   3 1114.64 241.956   4
   0 -11   3 720.234 191.687   6
   0  11   3 730.947 132.253  48
   0  11  -3 744.345 122.181  39
   0 -11  -4 51.3132 70.6339  32
   0  11  -4 1.65467 63.5738  25
   0  11   4-23.7038 109.432  15
   0 -11  -4 66.6074 143.292   6
   0  11   4 58.4992 144.932   4
   0  11  -4 4.59269 124.342   4
   0 -11   4 33.0709 135.189   6
   0  11  -4-113.407 96.3691  46
   0  11   4-42.6875 86.2232  48
   0 -11   4 108.832 75.2904  34
   0  11  -4 91.3969 83.8889  39
   0 -11  -5 299.889 94.3492  32
   0  11  -5 638.839 102.121  25
   0  11   5 173.386 131.107   4
   0  11  -5 422.028 174.925   4
   0  11   5 189.085 129.773  15
   0 -11  -5 213.622 160.913   6
   0  11   5 449.470 121.600  48
   0  11  -5 327.700 113.813  46
   0 -11  -5 510.900 109.531  37
   0  11  -5 501.719 111.401  39
   0 -11   5 289.487 95.8172  34
   0  11   5 495.472 120.355  39
   0 -11  -6 4278.51 245.986  32
   0  11  -6 4500.76 223.047  25
   0  11   6 4629.46 242.165  26
   0  11   6 3923.63 411.820  15
   0 -11   6 4566.87 502.660  17
   0  11   6 4314.88 468.966   4
   0 -11  -6 4891.21 522.036   6
   0  11  -6 4848.45 484.495   4
   0  11  -6 4629.39 291.494  46
   0 -11  -6 4776.59 301.844  42
   0  11   6 4612.73 292.467  48
   0 -11   6 4578.66 264.308  34
   0  11  -6 4137.49 265.643  39
   0  11  -6 4286.30 249.630  41
   0 -11   6 4404.92 248.034  33
   0  11   6 4039.62 254.996  39
   0 -11  -7 155.274 74.5693  32
   0  11   7 162.298 87.3815  26
   0 -11   7 179.417 87.4467  33
   0  11  -7 108.036 166.260   4
   0 -11   7 14.6098 132.347  17
   0 -11  -7-76.5080 178.065   6
   0  11   7 55.1821 190.020   5
   0  11   7 279.906 161.699   4
   0  11   7 213.758 157.469  15
   0  11  -7 173.777 113.805  46
   0  11   7 164.557 108.977  48
   0  11  -7 87.4168 90.6884  39
   0 -11  -7 139.492 93.8577  35
   0  11  -7 76.0765 94.7944  41
   0 -11  -7 195.037 102.131  42
   0  11   7 126.541 89.3698  39
   0 -11   7 135.155 81.9697  34
   0  11   8 26238.7 646.588  26
   0 -11  -8 24094.3 641.842  32
   0 -11  -8 24516.6 1214.67   6
   0  11   8 24335.9 1082.33  15
   0  11   8 23299.6 1151.31   4
   0 -11   8 24981.1 1173.74  17
   0  11   8 24649.0 1224.03   5
   0  11  -8 28123.7 1281.80   7
   0  11  -8 25974.9 740.742  46
   0 -11  -8 23970.0 745.301  42
   0  11   8 24586.0 727.956  48
   0  11  -8 25577.2 691.641  39
   0 -11   8 24541.0 668.925  34
   0 -11  -8 24341.2 657.576  35
   0  11  -8 24335.6 660.215  41
   0 -11   8 24673.3 654.037  33
   0 -11  -9 5216.34 280.507  32
   0  11   9 5792.00 294.266  26
   0 -11   9 5244.19 286.617  27
   0 -11  -9 5211.70 571.916   6
   0  11   9 5497.63 599.522   5
   0  11   9 5958.24 545.445  15
   0 -11   9 4924.92 534.056  17
   0  11   9 4959.62 548.369   4
   0  11  -9 6115.40 593.726   7
   0 -11  -9 5417.23 349.219  42
   0 -11  -9 5165.88 295.536  45
   0  11   9 5341.59 328.628  48
   0  11  -9 5604.98 337.247  46
   0 -11   9 5438.91 298.665  34
   0  11  -9 5156.18 295.195  41
   0  11  -9 5170.26 299.033  39
   0 -11  -9 5427.97 295.303  35
   0 -11   9 5326.82 287.857  33
   0 -11 -10 7724.25 356.944  32
   0  11  10 8510.88 369.151  26
   0 -11  10 8052.02 361.120  27
   0  11  10 7034.00 654.730   4
   0  11  10 7706.86 730.195   5
   0 -11 -10 8551.55 741.813   6
   0 -11  10 7926.50 670.141  17
   0  11  10 8855.97 419.261  48
   0 -11 -10 8448.81 441.846  42
   0 -11 -10 8661.45 386.293  45
   0  11 -10 8616.59 423.706  46
   0 -11 -10 8295.13 377.512  35
   0 -11  10 8044.58 369.416  34
   0  11 -10 8634.82 383.008  39
   0  11 -10 7666.28 372.102  41
   0 -11  10 8226.91 369.747  33
   0  11  11 57516.0 1145.17  26
   0 -11  11 54902.9 1125.16  27
   0 -11 -11 57342.6 1127.19  32
   0  11  11 55837.3 2028.74   5
   0 -11 -11 56865.4 2010.90   6
   0 -11  11 53251.3 1850.91  17
   0  11  11 53015.4 1904.76   4
   0  11  11 55344.9 1214.49  48
   0 -11 -11 53195.3 1161.58  45
   0 -11 -11 53744.4 1284.74  42
   0  11 -11 57358.5 1248.40  46
   0  11 -11 52876.9 1125.08  39
   0 -11  11 56840.5 1158.97  34
   0 -11 -11 55490.8 1156.94  35
   0  11 -11 55639.6 1170.90  41
   0 -11  11 55682.8 1140.87  33
   0  11  12 18652.9 581.840  26
   0 -11  12 18524.4 569.283  27
   0 -11 -12 17271.3 552.729  32
   0 -11  12 18402.3 1044.86  17
   0  11  12 17626.0 1065.45   4
   0  11  12 17864.8 1123.82   5
   0 -11 -12 19724.3 1156.28   6
   0  11  12 18036.0 613.279  48
   0 -11 -12 17340.6 585.524  45
   0 -11 -12 18247.3 689.828  42
   0  11 -12 19032.4 653.766  46
   0  11  12 18892.5 623.668  36
   0 -11  12 16946.7 574.058  34
   0  11 -12 17154.3 589.177  41
   0 -11 -12 17432.2 583.318  35
   0 -11  12 16804.9 561.544  33
   0 -11 -13 8035.61 355.474  32
   0  11  13 7992.20 373.426  31
   0 -11  13 7833.37 358.835  27
   0  11  13 8219.42 383.938  26
   0 -11  13 8706.17 720.908  17
   0 -11 -13 8476.74 771.188   6
   0  11  13 8210.75 776.745   5
   0  11 -13 7897.41 419.715  46
   0  11  13 7906.44 398.091  48
   0 -11 -13 7930.95 390.789  45
   0 -11 -13 7859.33 460.691  42
   0  11 -13 7649.44 400.844  41
   0 -11 -13 7627.72 379.806  35
   0 -11  13 8297.73 397.925  34
   0 -11  13 8021.12 375.337  33
   0  11  13 8811.60 422.130  36
   0  11  14 145.885 124.782  26
   0  11  14 219.777 117.383  31
   0 -11  14 100.741 91.7455  27
   0 -11  14 184.589 103.047  33
   0 -11  14 6.20721 124.975  17
   0 -11 -14 265.032 119.882  45
   0 -11 -14 182.825 157.772  42
   0  11  14-18.2529 109.304  48
   0  11 -14 135.378 132.365  46
   0 -11  14 130.329 103.844  34
   0  11 -14 51.7108 87.1881  38
   0 -11 -14 37.6979 117.815  35
   0  11  14 179.036 120.085  36
   0  11 -14-108.679 121.755  41
   0  11  15 5375.32 311.253  31
   0 -11  15 4905.38 282.821  27
   0 -11  15 5518.84 574.986  17
   0 -11 -15 4823.90 304.963  45
   0  11 -15 4878.71 333.063  46
   0  11  15 4816.38 302.428  48
   0 -11 -15 5403.26 394.543  42
   0 -11  15 4686.71 294.083  33
   0  11 -15 5177.89 285.346  38
   0 -11 -15 5422.33 322.954  35
   0  11 -15 5178.42 334.807  41
   0 -11  15 5106.87 311.202  34
   0  11  15 5248.58 335.975  36
   0 -11  16 535.703 115.313  27
   0  11  16 520.727 125.512  31
   0 -11  16 425.680 123.814  33
   0 -11  16 708.478 237.319  17
   0 -11 -16 339.184 181.916  42
   0 -11 -16 885.189 149.154  45
   0  11  16 632.954 130.082  48
   0  11 -16 376.941 141.346  46
   0  11 -16 682.679 160.974  41
   0 -11  16 672.516 143.933  34
   0 -11 -16 552.459 140.263  35
   0  11 -16 527.197 128.184  38
   0  11  16 478.790 150.151  36
   0  11  17 5427.16 313.247  31
   0 -11  17 5142.96 282.424  27
   0  11 -17 5739.57 344.593  46
   0 -11 -17 5186.98 394.325  42
   0 -11 -17 5084.08 304.057  45
   0  11 -17 5213.53 331.393  41
   0 -11  17 5172.60 302.685  34
   0  11  17 5150.27 329.047  36
   0 -11  17 5176.40 305.114  33
   0 -11 -17 5406.91 318.345  35
   0  11 -17 5026.18 279.956  38
   0 -11  18 556.791 123.158  33
   0 -11  18 767.367 117.219  27
   0  11  18 756.425 142.818  31
   0 -11 -18 811.204 141.830  45
   0 -11 -18 497.620 182.627  42
   0  11 -18 693.436 147.457  46
   0 -11 -18 619.234 145.795  35
   0  11 -18 532.497 164.281  41
   0  11 -18 817.087 135.370  38
   0  11  18 797.819 153.078  36
   0 -11  18 564.042 130.091  34
   0  11  19 4828.47 284.933  31
   0 -11 -19 4352.32 264.145  45
   0  11 -19 4483.42 284.128  46
   0  11 -19 5174.10 318.262  41
   0  11  19 4640.81 297.284  36
   0 -11  19 4758.95 272.272  33
   0  11 -19 4733.41 262.053  38
   0 -11  19 4558.29 270.262  34
   0 -11 -19 4989.37 294.072  35
   0  11  20 107.591 99.7522  31
   0 -11  20 173.876 98.5479  33
   0  11 -20 502.712 119.194  46
   0  11 -20 130.743 84.1203  38
   0 -11 -20 73.3586 104.658  35
   0 -11  20 188.804 88.5746  34
   0  11 -20 268.866 135.312  41
   0  11  20 260.180 119.289  36
   0  11  21 173.924 87.7136  31
   0 -11  21 260.034 86.9226  33
   0 -11 -21 246.384 105.952  35
   0  11  21 365.175 99.6313  36
   0  11 -21 409.195 102.895  38
   0 -11  21 138.039 75.8105  34
   0  11 -21 261.644 118.780  41
   0  11  22 2434.76 174.647  31
   0  11 -22 2917.47 204.889  41
   0 -11  22 2447.35 160.493  34
   0  11 -22 2748.29 168.962  38
   0  11  22 2325.10 175.722  36
   0 -11 -22 2610.67 183.404  35
   0 -11  22 2201.94 162.137  33
   0  11  23 4289.51 207.573  31
   0 -11  23 3948.56 188.496  33
   0  11  23 3791.85 195.027  36
   0  11 -23 4193.37 260.997  40
   0  11  23 3507.99 163.788  33
   0 -11 -23 4293.39 211.090  35
   0  11 -23 3927.62 211.992  41
   0  11 -24 10.0093 73.4577  40
   0 -11 -24 5.42184 52.0047  35
   0 -12   0 5660.69 293.014  32
   0  12   0 5673.59 518.594   4
   0 -12   0 5562.90 514.794   6
   0 -12   0 5346.72 304.599  44
   0  12   0 5523.50 308.303  46
   0  12   0 5869.19 323.151  39
   0 -12   0 5656.40 277.902  37
   0 -12   1 9471.55 382.613  32
   0  12  -1 9877.91 373.833  25
   0 -12  -1 9131.34 371.674  32
   0 -12  -1 9434.00 683.623   6
   0 -12   1 9415.83 653.511   6
   0  12   1 9706.67 686.911   4
   0  12  -1 9975.52 693.062   4
   0  12  -1 9177.22 411.811  46
   0 -12   1 9765.17 413.224  44
   0 -12  -1 9309.53 405.876  44
   0 -12  -1 9188.74 365.044  37
   0  12  -1 9313.45 416.721  39
   0  12   1 10012.0 428.219  39
   0 -12   1 9633.71 366.765  37
   0 -12  -2 4895.16 278.422  32
   0  12  -2 5349.04 275.165  25
   0 -12   2 5040.69 280.703  32
   0 -12  -2 5558.51 542.337   6
   0  12   2 4835.98 487.275   4
   0 -12   2 5551.01 500.822   6
   0  12  -2 5636.79 524.427   4
   0  12   2 5825.42 330.207  48
   0 -12  -2 4929.15 298.613  44
   0 -12   2 5188.38 295.550  44
   0  12  -2 5042.14 310.753  46
   0  12  -2 5586.87 318.740  39
   0  12   2 5770.30 325.116  39
   0 -12  -2 5597.04 284.701  37
   0  12  -3 1985.39 168.829  25
   0 -12   3 1989.52 182.309  32
   0 -12  -3 1950.08 179.909  32
   0 -12   3 2015.67 309.871   6
   0  12   3 1608.37 256.207  15
   0 -12  -3 1761.16 317.816   6
   0  12   3 1314.19 282.079   4
   0  12  -3 2123.30 342.610   4
   0  12   3 1938.02 200.412  48
   0 -12   3 1739.08 187.653  44
   0  12  -3 1829.08 199.293  46
   0  12  -3 1929.33 196.299  39
   0  12   3 1894.11 194.973  39
   0 -12  -3 1880.77 173.911  37
   0  12  -4 5420.62 263.190  25
   0 -12  -4 5471.25 291.244  32
   0  12  -4 6064.69 547.305   4
   0  12   4 4845.29 504.252   4
   0  12   4 6013.00 475.988  15
   0 -12  -4 5341.04 549.634   6
   0  12  -4 5502.66 331.747  46
   0  12   4 5695.56 330.474  48
   0 -12  -4 4981.68 313.824  42
   0 -12   4 5674.61 318.035  44
   0 -12   4 5184.83 275.029  33
   0  12   4 5318.10 307.790  39
   0  12  -4 5663.68 323.866  39
   0 -12  -4 5516.93 289.914  37
   0  12  -5 3592.16 214.416  25
   0  12   5 3719.39 219.788  26
   0 -12  -5 2861.18 213.974  32
   0 -12  -5 3567.79 454.614   6
   0  12   5 3688.20 388.378  15
   0  12  -5 3322.01 412.320   4
   0  12   5 3040.75 411.106   4
   0  12   5 3704.73 270.451  48
   0  12  -5 3247.13 265.151  46
   0 -12   5 3729.28 261.806  44
   0 -12  -5 3311.59 271.286  42
   0 -12   5 3148.20 215.504  33
   0  12   5 3084.32 238.632  39
   0 -12   5 3562.97 247.369  34
   0  12  -5 3317.93 253.339  39
   0 -12  -6 153.015 84.8517  32
   0  12   6 295.197 99.7783  26
   0 -12   6 241.273 90.0561  33
   0  12   6 259.987 139.291  15
   0  12   6 397.581 208.074   4
   0  12  -6 301.396 188.378   4
   0 -12  -6 317.449 202.737   6
   0  12   6 255.381 111.221  48
   0  12  -6 390.597 137.999  46
   0  12  -6 212.362 97.3187  41
   0 -12  -6 374.338 117.689  42
   0 -12   6 305.175 109.089  34
   0  12  -6 230.307 116.547  39
   0  12   6 299.029 105.156  39
   0 -12  -7 11017.1 428.028  32
   0  12   7 12458.8 430.256  26
   0 -12  -7 12061.8 861.926   6
   0  12   7 11736.4 811.306   4
   0  12  -7 12741.5 817.460   4
   0  12   7 12921.3 773.642  15
   0  12  -7 12486.2 505.478  46
   0  12   7 12206.1 501.180  48
   0 -12  -7 11994.7 514.484  42
   0 -12   7 12683.9 444.555  33
   0  12   7 11695.0 460.763  39
   0 -12   7 12058.2 458.124  34
   0  12  -7 12277.0 441.450  41
   0 -12  -7 11822.3 442.913  35
   0  12  -7 12087.7 474.632  39
   0  12   8 7333.29 329.526  26
   0 -12  -8 6493.09 325.990  32
   0  12  -8 7929.27 701.496   7
   0  12   8 7529.15 598.838  15
   0 -12  -8 6645.16 654.327   6
   0  12   8 6236.94 629.426   4
   0 -12  -8 7033.88 401.667  42
   0  12   8 7049.21 387.473  48
   0  12  -8 7518.80 397.416  46
   0  12  -8 6757.95 357.419  39
   0 -12   8 6855.51 329.414  33
   0  12  -8 6240.14 326.061  41
   0 -12  -8 6453.60 333.966  35
   0 -12   8 6818.39 345.477  34
   0 -12  -9 10168.7 408.624  32
   0  12   9 10868.1 416.699  26
   0 -12  -9 11092.3 859.535   6
   0 -12   9 9926.51 763.575  17
   0  12   9 9424.57 755.279   4
   0 -12  -9 9890.73 488.248  42
   0  12  -9 10862.0 484.006  46
   0  12   9 10777.4 475.151  48
   0 -12  -9 9999.01 421.080  35
   0 -12   9 10302.4 409.961  33
   0 -12   9 10216.9 427.771  34
   0  12  -9 9364.48 413.653  41
   0  12  -9 10306.8 439.575  39
   0 -12 -10 23154.7 658.575  32
   0  12  10 24957.8 673.691  26
   0 -12 -10 24802.0 1314.17   6
   0 -12  10 23978.9 1219.62  17
   0  12  10 24763.7 1318.85   5
   0  12  10 24604.8 1247.47   4
   0 -12 -10 24437.8 794.597  42
   0  12 -10 26169.7 780.342  46
   0 -12 -10 23473.9 684.913  45
   0  12  10 24709.3 748.257  48
   0 -12  10 23002.6 686.060  34
   0 -12 -10 24664.9 696.316  35
   0  12 -10 23825.2 696.674  39
   0  12 -10 24506.3 695.076  41
   0 -12  10 24347.7 676.247  33
   0 -12 -11 584.597 126.084  32
   0  12  11 499.144 128.297  26
   0 -12  11 454.536 119.837  33
   0 -12  11 261.626 180.517  17
   0  12  11 426.695 244.177   5
   0 -12 -11 579.025 257.221   6
   0  12 -11 622.031 189.011  46
   0 -12 -11 233.045 142.783  42
   0 -12 -11 261.160 114.452  45
   0  12  11 306.150 135.327  48
   0  12 -11 480.185 137.033  41
   0  12 -11 442.524 125.144  39
   0  12  11 808.063 159.869  36
   0 -12  11 389.287 122.628  34
   0 -12 -11 363.196 131.646  35
   0  12  12 8772.31 389.580  26
   0 -12 -12 8343.43 367.410  32
   0 -12 -12 7661.02 733.880   6
   0 -12  12 7764.22 690.599  17
   0  12  12 7987.45 769.791   5
   0  12 -12 8502.66 442.094  46
   0 -12 -12 7956.54 457.543  42
   0 -12 -12 8637.88 397.572  45
   0  12  12 8297.71 418.438  48
   0 -12  12 8306.47 398.823  34
   0  12  12 8549.25 419.484  36
   0  12 -12 7488.54 392.438  41
   0 -12 -12 8189.20 395.669  35
   0  12 -12 7617.28 362.790  39
   0 -12  12 7873.05 373.811  33
   0  12  13 22050.2 651.853  26
   0 -12 -13 22161.3 632.872  32
   0  12  13 23437.5 662.771  31
   0 -12  13 21088.9 1140.15  17
   0 -12 -13 22374.2 785.935  42
   0  12  13 22008.7 695.769  48
   0 -12 -13 20915.3 658.596  45
   0  12 -13 22470.2 740.625  46
   0 -12  13 23141.7 677.166  34
   0  12  13 22586.6 716.601  36
   0  12 -13 22173.2 685.406  41
   0 -12  13 22238.8 647.892  33
   0 -12 -13 21911.6 670.402  35
   0  12  14 6623.58 339.971  31
   0 -12  14 6465.37 621.769  17
   0  12  14 5780.52 350.262  48
   0  12 -14 6575.57 389.932  46
   0 -12 -14 6187.11 420.253  42
   0 -12 -14 6039.14 336.849  45
   0  12  14 6194.01 362.596  36
   0  12 -14 6332.75 369.871  41
   0 -12  14 5706.44 323.549  33
   0 -12  14 6668.74 352.370  34
   0 -12 -14 6908.72 361.685  35
   0  12  15 11169.0 436.780  31
   0  12 -15 10618.6 488.200  46
   0  12  15 10248.2 443.576  48
   0 -12 -15 10268.0 430.851  45
   0 -12 -15 10113.4 522.221  42
   0 -12  15 10042.9 439.112  34
   0  12 -15 10713.6 464.863  41
   0 -12 -15 10596.7 446.248  35
   0 -12  15 11009.2 437.495  33
   0  12  15 10901.1 472.674  36
   0 -12  16 490.073 116.303  33
   0  12  16 606.243 140.095  31
   0  12  16 606.971 133.804  48
   0 -12 -16 582.423 183.579  42
   0 -12 -16 571.260 123.036  45
   0  12 -16 525.949 161.303  46
   0  12 -16 565.660 162.127  41
   0  12  16 617.396 157.567  36
   0 -12 -16 728.134 155.062  35
   0 -12  16 521.929 129.790  34
   0  12 -16 730.657 124.290  38
   0 -12  17 122.452 90.9097  33
   0  12  17 311.919 115.293  31
   0 -12 -17 452.826 171.352  42
   0 -12 -17 547.060 119.901  45
   0  12 -17 378.220 136.574  46
   0 -12 -17 298.235 125.610  35
   0  12 -17 363.173 103.577  38
   0  12  17 317.195 137.316  36
   0  12 -17 173.419 124.431  41
   0 -12  17 440.886 128.574  34
   0  12  18 2307.23 197.573  31
   0 -12 -18 2319.96 191.148  45
   0  12 -18 2301.57 218.615  46
   0  12  18 2390.51 217.519  36
   0  12 -18 2250.04 177.279  38
   0 -12  18 2086.13 188.995  33
   0 -12  18 2339.85 198.446  34
   0 -12 -18 2256.80 217.454  35
   0  12 -18 2298.36 227.232  41
   0  12  19 3024.06 215.831  31
   0 -12 -19 3452.77 216.760  45
   0  12 -19 2820.69 222.335  46
   0 -12  19 3144.97 215.514  34
   0  12 -19 2987.13 193.700  38
   0 -12 -19 3115.88 225.680  35
   0  12  19 3172.54 232.539  36
   0 -12  19 3013.80 210.082  33
   0  12 -19 3664.48 260.429  41
   0  12  20 1946.38 166.179  31
   0  12 -20 2050.53 176.032  46
   0 -12  20 2220.55 169.863  34
   0 -12 -20 2046.85 178.147  35
   0 -12  20 2302.56 167.422  33
   0  12 -20 2217.09 201.333  41
   0  12  20 1892.88 180.127  36
   0  12  21 1606.53 143.151  31
   0 -12  21 1358.13 123.685  33
   0  12  21 1444.52 144.984  36
   0  12 -21 1730.84 173.524  41
   0 -12 -21 1753.16 155.926  35
   0 -12  21 1275.11 125.286  34
   0  12  22 695.544 95.2261  31
   0 -12  22 437.553 73.4129  33
   0 -12 -22 633.451 99.4862  35
   0  12 -22 591.534 125.634  40
   0  12  22 564.475 91.1609  36
   0 -12 -23 93.0937 59.5728  35
   0  12 -23 7.52063 71.8852  40
   0  12  23-42.0642 48.7636  36
   0 -13   0 37.7858 85.1352  32
   0 -13   0 12.0361 123.639   6
   0  13   0-105.244 134.087   4
   0 -13   0-34.4097 95.4080  44
   0  13   0-126.949 113.412  48
   0  13   0 88.1420 104.655  46
   0  13   0-19.9925 101.384  39
   0 -13   0 189.072 87.9045  37
   0 -13  -1 324.749 109.383  32
   0 -13   1 547.744 128.324  32
   0  13   1 73.7739 145.484   4
   0 -13   1 456.062 173.757   6
   0 -13  -1 298.848 131.872   6
   0  13  -1 348.942 166.515   4
   0 -13   1 355.893 112.718  44
   0  13  -1 495.578 129.538  48
   0  13  -1 379.089 114.658  46
   0  13   1 517.945 130.692  48
   0 -13  -1 405.479 125.364  44
   0 -13   1 407.457 98.6569  37
   0  13  -1 183.985 109.304  39
   0 -13  -1 442.880 104.643  37
   0  13   1 439.534 138.508  39
   0 -13   2 4282.66 270.374  32
   0 -13  -2 4110.37 267.403  32
   0  13  -2 4529.77 495.547   4
   0 -13  -2 4192.16 484.672   6
   0  13   2 4850.06 513.569   4
   0  13  -2 3672.93 287.009  46
   0  13   2 4396.73 300.040  48
   0  13  -2 4918.98 301.408  48
   0 -13   2 4024.69 281.624  44
   0 -13   2 4079.93 244.527  37
   0 -13  -2 4384.41 265.211  37
   0  13  -2 3989.73 284.263  39
   0  13   2 4331.77 306.524  39
   0 -13   3 2242.95 209.050  32
   0 -13  -3 2332.23 205.260  32
   0  13  -3 2582.17 387.071   4
   0 -13  -3 1863.94 341.576   6
   0  13   3 1879.66 325.837   4
   0 -13   3 2117.36 212.859  44
   0  13  -3 2107.89 216.425  46
   0  13   3 1948.14 212.306  48
   0  13  -3 2140.64 222.018  39
   0  13   3 2323.98 234.986  39
   0 -13  -3 2055.97 193.375  37
   0 -13  -4 455.533 121.206  32
   0 -13   4 409.141 95.6996  33
   0  13   4 467.803 96.4330  26
   0 -13   4 436.314 121.372  32
   0 -13  -4 315.495 214.179   6
   0  13  -4 402.685 186.158   4
   0  13   4 190.558 102.112  48
   0 -13   4 440.219 117.663  44
   0  13  -4 552.498 150.162  46
   0  13  -4 354.671 135.531  39
   0  13   4 459.102 132.857  39
   0 -13  -4 411.204 122.550  42
   0 -13  -5 162.025 94.2507  32
   0  13   5 216.625 90.6162  26
   0 -13   5-32.1920 73.1358  33
   0  13  -5 235.538 154.309   4
   0 -13  -5 199.116 233.750   6
   0  13  -5 233.771 128.017  46
   0  13   5 268.901 128.353  48
   0 -13   5 127.368 100.727  44
   0 -13  -5 208.560 112.175  42
   0  13  -5 184.233 136.065  39
   0  13   5 91.4637 109.038  39
   0  13   6 23874.4 629.124  26
   0 -13  -6 22872.2 652.898  32
   0  13   6 23476.6 1040.42  15
   0 -13  -6 25412.8 1278.37   6
   0  13  -6 23703.0 745.755  46
   0  13   6 23736.8 734.914  48
   0 -13   6 25036.4 726.590  44
   0 -13  -6 23749.9 745.452  42
   0 -13  -6 23644.1 662.397  35
   0 -13   6 23276.9 641.589  33
   0  13  -6 23517.8 709.874  39
   0  13   6 23085.9 700.072  39
   0 -13   7 336.341 108.254  33
   0 -13  -7 304.291 111.304  32
   0  13   7 378.942 102.153  26
   0 -13  -7 775.519 292.870   6
   0  13   7 129.520 140.809  15
   0 -13   7 394.563 118.894  44
   0  13  -7 586.284 170.504  46
   0  13   7 397.510 149.199  48
   0  13  -7 141.591 110.507  39
   0  13  -7 562.978 138.268  41
   0  13   7 440.929 143.552  39
   0 -13  -7 441.080 132.038  35
   0 -13  -7 155.990 126.259  42
   0 -13  -8 7921.30 362.820  32
   0  13   8 8129.17 358.128  26
   0 -13  -8 8251.30 750.036   6
   0  13   8 7860.61 418.540  48
   0  13  -8 8548.94 445.415  46
   0 -13  -8 7294.55 417.728  42
   0 -13   8 8239.72 368.795  33
   0 -13  -8 7989.35 380.943  35
   0  13  -8 7955.03 394.485  39
   0  13   8 8231.77 383.988  39
   0 -13   8 7580.43 386.679  34
   0  13  -8 7779.43 361.971  41
   0 -13  -9 749.568 140.261  32
   0 -13   9 706.102 127.388  33
   0  13   9 860.740 139.701  26
   0 -13  -9 1252.61 329.417   6
   0 -13  -9 955.130 181.621  42
   0  13  -9 765.039 178.067  46
   0  13   9 741.257 163.355  48
   0 -13  -9 800.478 153.505  35
   0  13  -9 684.509 137.421  41
   0  13  -9 518.549 128.339  39
   0 -13   9 676.933 147.382  34
   0  13  10 6119.78 325.028  26
   0 -13 -10 6345.31 328.155  32
   0  13 -10 6359.25 391.543  46
   0 -13 -10 6154.70 394.069  42
   0  13  10 6267.89 378.372  48
   0  13 -10 6264.28 345.107  39
   0 -13  10 6431.67 325.328  33
   0 -13  10 5855.78 339.051  34
   0 -13 -10 6122.63 339.111  35
   0  13  10 6925.16 380.190  36
   0 -13 -11 6493.07 329.889  32
   0  13  11 7178.89 345.558  26
   0  13 -11 7082.62 418.889  46
   0  13  11 6868.40 391.641  48
   0 -13 -11 7023.39 423.253  42
   0 -13 -11 7157.73 364.305  35
   0  13 -11 7038.95 370.593  41
   0 -13  11 7033.41 376.219  34
   0 -13  11 7816.82 358.011  33
   0  13  11 6959.21 381.809  36
   0  13 -11 7224.52 369.658  39
   0  13  12 5551.16 301.501  31
   0  13  12 5655.84 310.264  26
   0 -13 -12 5287.03 287.627  32
   0 -13 -12 4716.74 354.914  42
   0  13  12 5297.23 342.172  48
   0  13 -12 6030.54 376.733  46
   0 -13  12 5371.26 319.738  34
   0  13  12 5366.52 344.092  36
   0  13 -12 5287.72 307.882  39
   0 -13  12 5753.35 310.003  33
   0 -13 -12 5138.51 310.367  35
   0  13 -12 4632.02 305.334  41
   0 -13 -13 182.002 116.089  32
   0  13  13 36.1196 94.3484  26
   0  13  13 86.1534 98.2609  31
   0 -13  13 52.9151 84.5773  33
   0  13  13 52.6271 120.354  48
   0 -13 -13 76.8214 151.678  42
   0 -13 -13 188.676 123.270  35
   0  13  13 136.533 119.566  36
   0  13 -13 162.561 124.111  41
   0 -13  13 116.096 110.275  34
   0 -13  14 560.357 126.531  33
   0  13  14 589.477 120.632  31
   0  13  14 572.741 141.088  48
   0  13 -14 689.453 185.443  46
   0 -13 -14 472.092 177.630  42
   0  13  14 446.571 143.513  36
   0  13 -14 656.766 154.740  41
   0 -13 -14 488.946 138.925  35
   0 -13  14 564.676 136.982  34
   0  13  15 442.550 117.705  31
   0 -13  15 528.876 116.032  33
   0  13  15 329.723 114.206  48
   0  13 -15 394.223 144.957  46
   0 -13 -15 563.603 124.855  45
   0 -13 -15 466.850 193.779  42
   0 -13  15 570.797 141.261  34
   0  13 -15 501.217 145.035  41
   0  13  15 390.677 130.898  36
   0 -13 -15 414.073 137.359  35
   0  13  16 2297.20 195.380  31
   0 -13 -16 2148.39 270.155  42
   0  13 -16 2580.78 252.582  46
   0  13  16 2623.19 215.597  48
   0  13  16 2356.35 226.637  36
   0 -13 -16 2233.14 208.921  35
   0  13 -16 2524.06 238.026  41
   0 -13  16 2093.12 186.663  33
   0 -13  16 2131.68 202.259  34
   0  13  17 1111.47 138.445  31
   0 -13 -17 932.084 191.665  42
   0  13 -17 1131.70 172.490  46
   0 -13 -17 1086.24 160.657  35
   0  13 -17 997.722 161.127  41
   0  13  17 965.107 161.191  36
   0 -13  17 1250.60 155.873  34
   0 -13  17 1348.41 152.956  33
   0  13  18 127.609 87.8266  31
   0 -13  18 269.533 80.8382  33
   0  13 -18-40.9410 98.3566  46
   0 -13  18-26.5640 79.2127  34
   0  13 -18 164.482 120.379  41
   0  13  18-1.69897 92.9694  36
   0 -13 -18-18.4220 95.1668  35
   0 -13  19 1015.71 118.977  33
   0  13  19 1149.09 132.097  31
   0  13 -19 892.296 137.332  46
   0  13  19 1262.78 158.529  36
   0 -13 -19 982.640 135.545  35
   0  13 -19 1044.27 150.526  41
   0 -13  20 201.236 68.4354  33
   0  13  20 278.945 76.6310  31
   0  13 -20 199.910 87.6677  46
   0  13  20 496.722 104.737  36
   0 -13 -20 193.171 84.7873  35
   0  13  21 331.552 75.0727  31
   0 -13  21 377.458 70.9086  32
   0 -13  21 434.897 69.4483  33
   0 -13 -21 410.037 86.0193  35
   0  13 -21 328.785 102.513  40
   0  13  21 381.976 84.3931  36
   0  13  22 78.6462 55.7602  36
   0 -13 -22 114.070 59.9804  35
   0 -14   0 1071.77 165.724  32
   0 -14   0 883.660 254.455   6
   0  14   0 1109.23 160.897  46
   0 -14   0 1065.16 174.275  44
   0  14   0 1024.21 167.277  48
   0 -14   0 1226.79 144.887  37
   0  14   0 1079.50 180.778  39
   0 -14  -1 4378.25 290.201  32
   0 -14   1 4106.09 278.732  32
   0 -14  -1 4320.92 510.288   6
   0  14   1 4888.49 322.424  48
   0  14  -1 4268.43 306.194  46
   0 -14   1 4613.66 310.802  44
   0  14  -1 4790.44 309.052  48
   0  14   1 4321.99 307.017  39
   0  14  -1 5075.82 331.694  39
   0 -14  -1 5111.36 282.637  37
   0 -14   1 4609.43 267.318  37
   0 -14   2 1058.56 164.136  32
   0 -14  -2 1029.40 154.733  32
   0 -14  -2 866.210 260.076   6
   0  14   2 1115.10 186.062  48
   0 -14   2 1167.17 168.954  44
   0  14  -2 1146.34 170.789  48
   0  14  -2 1013.27 181.292  46
   0 -14  -2 954.649 139.503  37
   0  14   2 1110.24 188.759  39
   0  14  -2 1187.43 190.687  39
   0 -14  -3 81.0968 95.0623  32
   0 -14   3 378.815 126.694  32
   0  14   3-13.4178 65.4736  26
   0 -14  -3-221.213 166.722   6
   0  14   3 23.0399 115.220  48
   0 -14   3 328.549 126.902  44
   0  14  -3 84.9853 112.497  46
   0  14  -3 97.3901 96.3278  48
   0  14  -3 34.1626 119.967  39
   0  14   3 67.0233 116.285  39
   0 -14  -4 3947.23 264.894  32
   0 -14   4 3795.06 274.136  32
   0  14   4 4233.42 239.736  26
   0 -14  -4 4482.42 540.273   6
   0 -14   4 4087.15 287.470  44
   0  14  -4 4742.99 290.478  48
   0  14  -4 3938.61 305.078  46
   0  14   4 4334.26 317.632  48
   0  14  -4 4193.21 299.132  39
   0  14   4 3990.68 294.015  39
   0 -14  -5 2760.35 229.675  32
   0 -14   5 2948.98 243.946  32
   0  14   5 2836.05 203.764  26
   0 -14  -5 2469.12 423.184   6
   0 -14  -5 2850.84 251.226  42
   0 -14   5 2930.35 249.565  44
   0  14  -5 3037.18 275.070  46
   0  14  -5 3150.47 236.012  48
   0  14   5 2826.42 272.811  48
   0  14   5 2603.94 256.037  39
   0 -14  -5 3009.70 233.294  35
   0  14  -5 2861.88 262.737  39
   0 -14  -6 4176.67 275.412  32
   0 -14   6 5288.72 313.231  32
   0  14   6 4858.62 265.763  26
   0 -14  -6 5192.43 605.318   6
   0 -14  -6 4738.56 326.956  42
   0  14  -6 4524.41 321.590  46
   0  14   6 5061.34 340.833  48
   0 -14   6 4672.14 314.712  44
   0 -14  -6 5269.58 298.875  35
   0 -14   6 4384.90 265.861  33
   0  14  -6 4649.11 318.997  39
   0  14   6 5261.77 320.923  39
   0  14   7 9670.70 381.163  26
   0 -14   7 9646.03 426.869  32
   0 -14  -7 8867.22 389.726  32
   0 -14  -7 8643.41 444.387  42
   0  14   7 9296.73 459.150  48
   0  14  -7 8603.60 445.863  46
   0 -14   7 9025.04 427.448  44
   0  14   7 9074.25 424.895  39
   0 -14   7 8964.44 380.419  33
   0 -14  -7 9022.33 397.764  35
   0  14  -7 9011.55 432.459  39
   0 -14  -8 2800.15 224.614  32
   0  14   8 3070.46 223.492  26
   0 -14  -8 2559.28 255.147  42
   0  14   8 2642.19 260.120  48
   0  14  -8 2570.95 274.167  46
   0 -14   8 2710.21 237.755  44
   0 -14  -8 3092.82 240.988  35
   0  14   8 2833.28 234.381  39
   0  14  -8 2701.90 247.989  39
   0  14   9 289.962 106.342  26
   0 -14  -9 82.8245 85.3427  32
   0 -14   9 29.7635 86.6009  33
   0 -14   9 202.587 123.905  44
   0  14  -9 243.480 161.368  46
   0  14   9 192.514 145.042  48
   0 -14  -9 177.927 142.381  42
   0  14  -9 204.135 126.042  39
   0 -14  -9 183.711 117.422  35
   0  14  -9 191.607 113.824  41
   0  14   9 41.8404 114.824  36
   0 -14 -10 20967.9 612.136  32
   0  14  10 21479.0 616.785  26
   0 -14  10 22435.4 684.635  44
   0  14  10 21850.9 709.759  48
   0 -14 -10 21254.6 737.266  42
   0  14 -10 22456.6 742.501  46
   0  14 -10 19718.2 622.395  41
   0 -14  10 21719.7 620.298  33
   0  14  10 22517.0 683.363  36
   0  14 -10 20382.6 654.409  39
   0 -14 -10 20969.7 640.787  35
   0  14  11 12098.9 454.271  26
   0 -14 -11 12313.6 448.862  32
   0  14  11 12767.1 447.311  31
   0 -14 -11 11692.2 536.700  42
   0  14 -11 12479.2 548.457  46
   0 -14  11 12965.9 504.508  44
   0  14  11 11759.7 509.756  48
   0 -14  11 12590.0 451.653  33
   0 -14 -11 12228.6 473.051  35
   0  14 -11 12833.8 484.179  41
   0  14  11 12850.7 508.469  36
   0  14 -11 12149.7 481.347  39
   0 -14 -12 511.847 120.994  32
   0  14  12 400.712 99.7618  31
   0  14  12 405.589 115.272  26
   0 -14  12 605.401 125.934  33
   0 -14 -12 399.045 158.145  42
   0  14  12 845.289 173.385  48
   0  14 -12 473.102 164.467  46
   0 -14  12 414.300 119.056  44
   0  14 -12 521.094 133.700  41
   0 -14 -12 495.008 135.633  35
   0  14 -12 404.603 119.536  39
   0  14  12 328.323 131.626  36
   0  14  13 18.0335 92.1881  31
   0 -14  13 61.3288 85.6158  33
   0  14  13 159.292 123.171  48
   0 -14  13 167.624 113.917  44
   0 -14 -13 151.106 141.286  42
   0  14 -13 72.0052 144.738  46
   0  14  13 104.760 128.070  36
   0  14 -13 24.2018 104.405  39
   0  14 -13-16.5777 108.408  41
   0 -14 -13-99.9084 107.785  35
   0  14  14 5706.57 292.102  31
   0 -14 -14 5163.51 356.815  42
   0  14  14 5963.91 332.268  48
   0  14 -14 5726.41 356.340  46
   0 -14  14 5869.32 316.831  44
   0 -14  14 5444.52 284.140  33
   0  14  14 5612.98 332.664  36
   0  14 -14 5327.88 312.435  41
   0 -14 -14 5904.63 320.950  35
   0 -14  15-80.2314 77.9554  33
   0  14  15 131.021 86.0686  31
   0  14 -15 389.559 166.446  46
   0  14  15 57.6970 98.6512  48
   0 -14  15-11.0626 78.0396  44
   0 -14 -15 29.6294 127.502  42
   0  14  15 32.9565 105.904  36
   0 -14 -15 76.5178 111.037  35
   0  14 -15 53.0176 114.638  41
   0  14  16 4039.23 232.566  31
   0  14 -16 3920.77 288.240  46
   0  14  16 3886.18 244.815  48
   0 -14  16 4596.19 255.972  44
   0 -14 -16 3129.94 279.364  42
   0  14  16 3827.76 263.149  36
   0  14 -16 3762.71 259.359  41
   0 -14  16 4092.49 228.752  33
   0 -14 -16 3945.98 249.182  35
   0 -14  17 74.0030 72.8573  33
   0  14 -17 199.802 120.847  46
   0 -14  17 53.5124 73.9332  44
   0 -14 -17 24.3095 89.4409  35
   0  14  17 102.759 100.113  36
   0  14  18 100.837 62.6557  31
   0 -14  18-3.64125 55.1949  33
   0  14 -18 185.797 104.426  46
   0  14  18 159.769 92.2477  36
   0 -14 -18 30.0925 82.8228  35
   0 -14  19 569.843 94.5590  32
   0  14  19 582.944 90.8547  31
   0  14 -19 652.749 113.366  46
   0  14  19 621.753 110.363  36
   0  14 -19 693.116 131.700  40
   0 -14 -19 364.916 88.7839  35
   0 -14  20 1671.00 121.165  32
   0  14 -20 1544.70 130.524  46
   0  14 -20 1512.11 160.763  40
   0 -14 -20 1649.07 131.926  35
   0  14  20 1641.52 134.936  36
   0  14 -21 36.7152 68.3219  40
   0  14  21-14.8585 48.3471  36
   0 -14 -21 0.36164 46.6295  35
   0 -15   0 18.9815 107.061  32
   0  15   0 93.2795 112.645  48
   0  15   0 97.4867 98.4831  46
   0 -15   0-49.1897 87.0195  37
   0  15   0 179.365 141.406  39
   0 -15   1 10.5376 109.957  32
   0 -15  -1 0.86693 107.017  32
   0  15  -1-12.6012 105.365  48
   0 -15   1 9.19022 102.145  44
   0  15  -1 9.97531 101.871  46
   0  15   1 44.5891 115.251  48
   0  15  -1-36.9252 119.318  39
   0  15   1-16.2630 132.502  39
   0 -15  -2 1720.37 200.089  32
   0 -15   2 1743.76 197.942  32
   0  15   2 1866.75 237.503  48
   0 -15   2 1479.86 197.492  44
   0  15  -2 1410.93 197.205  46
   0  15  -2 2040.84 215.256  48
   0  15  -2 1825.95 234.096  39
   0  15   2 2119.70 236.103  39
   0 -15  -3 27658.9 756.792  32
   0 -15   3 29387.9 782.087  32
   0  15   3 29313.0 843.134  48
   0  15  -3 27875.2 812.069  46
   0  15  -3 28102.8 779.707  48
   0 -15   3 26972.7 790.478  44
   0  15   3 26283.4 791.696  39
   0  15  -3 29113.1 832.064  39
   0 -15  -4 95.3739 103.556  32
   0 -15   4 232.767 134.520  32
   0 -15   4-32.9883 99.2742  44
   0  15  -4 240.759 118.872  48
   0  15  -4 122.501 132.409  46
   0  15   4 100.336 137.339  48
   0 -15  -4 52.8750 82.8790  35
   0  15   4 119.080 141.888  39
   0  15  -4 344.348 149.671  39
   0 -15   5 488.679 136.864  32
   0 -15  -5 639.773 135.635  32
   0  15   5 399.506 95.1155  26
   0  15  -5 531.369 124.879  48
   0  15   5 732.316 182.184  48
   0 -15   5 335.640 111.347  44
   0 -15  -5 546.631 133.613  35
   0  15  -5 407.914 154.606  39
   0  15   5 471.766 147.710  39
   0  15   6 16.2163 77.8723  26
   0 -15  -6 80.6635 96.8813  32
   0 -15   6 120.368 122.413  32
   0 -15  -6 149.294 122.040  42
   0 -15   6 44.8362 96.4579  44
   0  15  -6 30.7657 131.541  46
   0  15   6 4.76451 147.435  48
   0 -15  -6 204.076 101.114  35
   0  15   6 209.493 122.692  39
   0  15  -6 32.8472 122.512  39
   0  15   7 10617.7 404.254  26
   0 -15  -7 10598.1 432.180  32
   0 -15   7 11819.0 470.451  32
   0  15  -7 11869.1 518.941  46
   0  15   7 10639.6 501.724  48
   0 -15   7 11250.0 472.985  44
   0 -15  -7 10959.4 491.010  42
   0  15   7 10805.2 464.879  39
   0 -15  -7 11002.2 435.036  35
   0  15  -7 11765.9 496.339  39
   0 -15  -8 4883.10 286.500  32
   0  15   8 4572.26 260.684  26
   0 -15   8 4926.17 313.740  32
   0  15   8 4772.43 338.297  48
   0  15  -8 4827.78 347.969  46
   0 -15  -8 4963.61 337.165  42
   0 -15   8 5256.12 320.737  44
   0  15   8 5000.78 299.248  39
   0  15   8 5312.69 317.064  36
   0  15  -8 4934.73 330.880  39
   0 -15  -8 4809.64 291.655  35
   0  15   9 10632.3 384.830  31
   0 -15   9 11165.4 459.528  32
   0  15   9 10377.8 396.137  26
   0 -15  -9 10289.3 415.506  32
   0  15   9 10976.2 493.309  48
   0 -15   9 10814.2 455.894  44
   0 -15  -9 10201.7 481.264  42
   0  15  -9 10374.8 504.172  46
   0  15   9 10286.0 445.536  36
   0  15  -9 9905.14 455.432  39
   0 -15  -9 10306.1 428.674  35
   0 -15 -10 5663.45 299.892  32
   0  15  10 5654.81 276.070  31
   0 -15  10 6424.33 340.684  32
   0  15  10 5310.94 285.144  26
   0  15  10 5658.85 359.884  48
   0 -15 -10 5457.10 353.985  42
   0  15 -10 5929.89 380.032  46
   0 -15  10 5993.38 336.327  44
   0  15 -10 5968.24 335.488  39
   0  15  10 5719.11 334.818  36
   0 -15 -10 5886.03 319.889  35
   0 -15 -11 624.984 122.401  32
   0 -15  11 747.622 166.435  32
   0  15  11 709.436 118.882  26
   0  15  11 576.750 112.562  31
   0 -15 -11 616.778 165.152  42
   0  15 -11 474.532 181.254  46
   0 -15  11 457.612 119.460  44
   0  15  11 519.420 162.260  48
   0 -15 -11 494.682 136.909  35
   0  15  11 543.303 142.146  36
   0  15 -11 333.489 116.843  39
   0 -15  12 17167.6 547.260  32
   0  15  12 14507.3 462.150  31
   0 -15 -12 15467.6 478.552  32
   0 -15 -12 14288.9 572.070  42
   0  15  12 15144.3 561.296  48
   0 -15  12 15959.5 529.223  44
   0  15 -12 16498.0 609.873  46
   0 -15 -12 15754.3 521.577  35
   0  15  12 15798.1 549.944  36
   0  15 -12 15463.8 515.852  39
   0 -15  13 5670.22 308.780  32
   0  15  13 5329.67 262.819  31
   0 -15  13 5108.96 284.920  44
   0  15 -13 5696.48 354.556  46
   0  15  13 4781.85 312.244  48
   0 -15 -13 4747.54 327.007  42
   0  15 -13 4945.15 268.637  39
   0  15  13 5399.61 311.908  36
   0 -15 -13 5046.22 287.708  35
   0 -15  14 2817.49 218.941  32
   0  15  14 2571.55 178.762  31
   0  15  14 2620.83 221.154  48
   0 -15 -14 2188.49 229.168  42
   0 -15  14 2599.02 200.128  44
   0  15 -14 2774.95 248.928  46
   0  15  14 2640.52 219.635  36
   0 -15 -14 2503.83 201.037  35
   0  15  15 202.400 73.0635  31
   0 -15  15 250.022 97.2276  32
   0 -15 -15 260.483 129.728  42
   0  15  15 72.5871 83.7177  48
   0  15 -15 250.788 133.211  46
   0  15  15 127.402 102.958  36
   0 -15 -15 163.137 95.2683  35
   0 -15  16 473.539 106.557  32
   0  15  16 497.808 88.0094  31
   0  15 -16 356.385 123.006  46
   0  15  16 511.628 102.639  48
   0 -15 -16 300.457 101.223  35
   0  15 -16 472.386 122.062  40
   0  15  16 464.233 113.601  36
   0 -15  17 2588.60 171.381  32
   0  15  17 2204.19 149.463  31
   0  15 -17 2590.77 203.986  46
   0  15 -17 2132.59 188.316  40
   0 -15 -17 2311.27 168.896  35
   0  15  17 2529.37 186.623  36
   0 -15  18 720.285 96.4221  32
   0  15 -18 621.810 111.555  46
   0 -15 -18 892.420 106.871  35
   0  15 -18 623.582 114.463  40
   0  15  18 702.617 104.370  36
   0 -15  19 1349.62 105.227  32
   0  15 -19 1271.32 120.483  46
   0  15  19 1475.01 126.307  36
   0 -15 -19 1471.11 117.337  35
   0  15 -19 1340.85 130.294  40
   0 -15 -20 1539.10 105.599  35
   0  15  20 1763.54 118.478  36
   0 -16   0 2275.75 217.088  32
   0  16   0 2317.79 241.891  48
   0  16   0 2402.96 254.754  39
   0 -16  -1 755.649 158.681  32
   0 -16   1 522.188 143.885  32
   0  16  -1 737.485 159.520  46
   0  16  -1 939.439 170.724  48
   0  16   1 833.498 173.986  48
   0  16   1 906.485 184.553  39
   0  16  -1 672.675 182.878  39
   0 -16   2 2656.64 235.874  32
   0 -16  -2 2794.19 233.984  32
   0  16  -2 2583.85 249.857  46
   0  16   2 3224.90 279.248  48
   0  16  -2 2463.39 228.650  48
   0  16   2 2725.27 261.732  39
   0  16  -2 2510.50 259.422  39
   0 -16  -2 2758.89 214.710  35
   0 -16   3 389.393 138.790  32
   0 -16  -3 495.465 137.332  32
   0  16  -3 460.783 129.963  48
   0 -16   3 220.051 107.695  44
   0  16  -3 368.154 139.849  46
   0  16   3 290.972 152.266  48
   0 -16  -3 372.268 112.652  35
   0  16  -3 498.211 167.886  39
   0  16   3 340.014 163.584  39
   0 -16  -4 3004.40 234.725  32
   0 -16   4 3305.50 257.975  32
   0 -16   4 2427.78 226.039  44
   0  16  -4 2789.59 263.594  46
   0  16  -4 2863.34 229.391  48
   0  16   4 2588.56 263.044  48
   0  16   4 2466.60 251.585  39
   0 -16  -4 2891.51 215.718  35
   0  16  -4 2414.08 261.773  39
   0 -16  -5 211.909 115.766  32
   0 -16   5 244.612 127.339  32
   0  16  -5 181.924 137.133  46
   0  16   5 68.9590 125.561  48
   0 -16   5 137.370 98.8166  44
   0  16  -5 282.381 111.421  48
   0  16   5 176.227 91.8216  36
   0  16  -5 316.832 137.833  39
   0  16   5 122.241 114.851  39
   0 -16  -5 259.654 107.782  35
   0 -16  -6 866.154 147.360  32
   0 -16   6 849.664 157.000  32
   0  16   6 577.722 165.960  48
   0  16  -6 1001.06 188.080  46
   0 -16   6 593.845 126.529  44
   0  16   6 733.754 130.573  36
   0 -16  -6 701.511 128.822  35
   0  16  -6 645.906 162.607  39
   0  16   6 692.919 149.551  39
   0  16   7 226.604 81.4974  26
   0 -16  -7 189.584 109.424  32
   0 -16   7 258.369 131.757  32
   0 -16   7 42.3992 88.8341  44
   0  16   7-56.3180 145.881  48
   0  16  -7 96.3031 143.140  46
   0 -16  -7 23.8637 104.626  42
   0  16   7 123.714 97.8784  36
   0 -16  -7 29.4858 88.8823  35
   0  16  -7 244.556 136.922  39
   0  16   7 292.506 121.584  39
   0 -16   8 514.232 152.605  32
   0 -16  -8 623.407 126.266  32
   0  16   8 574.811 102.414  26
   0 -16   8 722.890 137.030  44
   0  16   8 465.629 159.340  48
   0 -16  -8 663.829 135.882  42
   0  16  -8 555.560 170.762  46
   0  16   8 614.097 135.150  39
   0 -16  -8 502.731 114.800  35
   0  16  -8 618.797 147.378  39
   0  16   8 532.677 118.851  36
   0 -16   9 172.796 126.560  32
   0  16   9 175.149 76.8053  26
   0 -16  -9-59.1266 86.4964  32
   0  16   9 384.221 160.384  48
   0 -16   9 66.3449 84.4691  44
   0 -16  -9 185.868 113.554  42
   0  16  -9 66.4673 139.162  46
   0  16  -9 53.6297 108.845  39
   0 -16  -9 202.566 99.7361  35
   0  16   9 163.279 99.3213  36
   0 -16 -10 349.419 98.0901  32
   0 -16  10 429.403 133.140  32
   0 -16  10 37.4682 78.9949  44
   0  16  10 224.080 137.927  48
   0  16 -10 384.148 158.887  46
   0 -16 -10 94.3942 99.5487  42
   0  16  10 246.969 111.724  36
   0 -16 -10 309.442 112.447  35
   0  16 -10 288.570 125.503  39
   0 -16  11 1490.44 185.741  32
   0 -16 -11 1368.18 152.020  32
   0  16  11 1304.94 192.664  48
   0 -16 -11 1567.29 192.331  42
   0 -16  11 1112.78 142.975  44
   0  16 -11 1524.51 209.661  46
   0  16  11 1383.88 176.530  36
   0  16 -11 1369.14 164.301  39
   0 -16 -11 1371.30 158.592  35
   0 -16  12 10592.7 415.135  32
   0 -16  12 10676.7 390.760  44
   0  16  12 10514.0 431.583  48
   0  16 -12 10946.6 481.963  46
   0 -16 -12 10195.4 441.808  42
   0  16 -12 10260.3 389.796  39
   0 -16 -12 10754.3 392.459  35
   0  16  12 11054.4 419.626  36
   0 -16  13 2493.29 199.676  32
   0  16 -13 2120.00 228.809  46
   0 -16 -13 2022.83 203.171  42
   0  16  13 1935.14 193.857  48
   0 -16 -13 2350.25 184.111  35
   0  16  13 2001.98 188.062  36
   0  16 -13 2215.90 169.941  39
   0  16  14 86.0109 55.9786  31
   0 -16  14 185.626 90.9353  32
   0 -16 -14 52.2705 88.0622  42
   0  16  14 37.7293 82.7485  48
   0  16 -14-77.9017 120.417  46
   0 -16 -14-93.3956 81.0159  35
   0  16  14-168.512 97.1297  36
   0 -16  15 55.9199 84.7571  32
   0  16 -15 153.445 99.4085  46
   0  16  15 27.2091 73.9055  48
   0  16  15-68.5181 81.0015  36
   0 -16 -15 116.976 75.3218  35
   0 -16  16 101.285 71.4317  32
   0  16  16 236.959 79.7017  48
   0  16 -16 143.075 94.3405  46
   0  16  16 234.820 84.1640  36
   0 -16 -16 174.910 73.1006  35
   0 -16  17 328.994 74.2163  32
   0  16 -17 296.163 84.4870  46
   0  16  17 386.909 83.5048  36
   0 -16 -17 267.864 72.6848  35
   0 -16  18 1092.99 93.5418  32
   0  16 -18 939.353 105.532  46
   0  16  18 935.330 96.6422  36
   0 -16 -18 931.900 89.1821  35
   0 -17   0-34.1721 101.393  32
   0  17   0 277.174 128.556  48
   0  17   0 37.4395 137.433  39
   0 -17  -1 3396.45 255.771  32
   0 -17   1 3555.02 264.909  32
   0  17   1 3114.86 266.525  48
   0  17  -1 4070.22 269.980  46
   0  17  -1 3265.87 257.771  48
   0  17  -1 3694.31 303.507  39
   0  17   1 3593.15 286.150  39
   0 -17  -2 2099.86 198.387  32
   0 -17   2 1872.25 203.984  32
   0  17  -2 1581.36 190.381  46
   0  17   2 1744.03 213.591  48
   0  17  -2 2038.62 206.536  48
   0  17  -2 2042.83 233.346  39
   0  17   2 1661.00 205.334  39
   0 -17   3 30.6823 111.993  32
   0 -17  -3 39.5457 94.0594  32
   0  17   3 198.879 128.227  48
   0  17  -3 8.20332 87.7506  48
   0  17  -3 185.234 121.743  46
   0  17   3 68.4481 71.5129  36
   0 -17  -3 43.2778 72.1280  35
   0  17  -3 242.806 142.293  39
   0  17   3 181.294 131.800  39
   0 -17  -4 117.940 98.7444  32
   0 -17   4-80.4676 107.904  32
   0  17   4 75.5840 127.463  48
   0  17  -4 203.809 120.550  46
   0  17  -4 120.716 87.7083  48
   0  17  -4 18.2873 126.733  39
   0  17   4 69.4166 109.056  39
   0 -17  -4 113.523 86.0465  35
   0  17   4 139.855 83.4850  36
   0 -17   5 500.800 137.861  32
   0 -17  -5 674.011 131.236  32
   0  17  -5 409.467 107.866  48
   0  17  -5 370.921 132.622  46
   0  17   5 605.381 155.717  48
   0  17   5 568.956 115.320  36
   0  17   5 441.169 124.787  39
   0  17  -5 341.588 151.129  39
   0 -17  -5 423.749 100.121  35
   0 -17  -6 360.204 120.900  32
   0 -17   6 390.728 140.690  32
   0  17  -6 629.468 167.955  46
   0  17   6 352.633 133.644  48
   0 -17  -6 309.995 102.616  35
   0  17   6 456.318 122.837  39
   0  17   6 376.901 106.962  36
   0  17  -6 429.390 148.600  39
   0 -17  -7 465.538 109.257  32
   0 -17   7 557.388 136.016  32
   0  17  -7 337.589 141.940  46
   0 -17   7 431.579 107.496  44
   0  17   7 457.983 148.055  48
   0  17   7 407.546 116.263  39
   0  17  -7 494.699 148.101  39
   0  17   7 557.642 115.119  36
   0 -17  -7 369.742 97.4161  35
   0 -17   8 191.007 114.310  32
   0 -17  -8 133.613 84.8625  32
   0 -17   8 21.5423 78.3002  44
   0  17  -8-160.575 121.370  46
   0  17   8 387.141 160.907  48
   0  17   8 225.724 96.0022  36
   0 -17  -8 51.3002 75.8609  35
   0  17   8 72.3776 80.9787  39
   0  17  -8 30.7229 106.673  39
   0 -17   9 96.9508 102.840  32
   0 -17  -9 14.2872 71.2403  32
   0  17   9 135.605 120.995  48
   0  17  -9 16.1734 120.728  46
   0 -17   9 47.3231 76.4110  44
   0  17   9 284.437 97.7751  36
   0  17  -9 141.103 114.152  39
   0 -17 -10 427.936 93.4101  32
   0 -17  10 447.188 117.192  32
   0  17  10 421.175 125.144  48
   0  17 -10 516.299 149.884  46
   0 -17 -10 548.569 116.760  42
   0  17  10 323.444 104.124  36
   0 -17 -10 349.337 90.8819  35
   0  17 -10 537.033 122.579  39
   0 -17  11 1029.01 141.015  32
   0 -17 -11 915.421 140.466  42
   0  17 -11 1330.79 180.433  46
   0  17  11 1214.66 164.789  48
   0  17 -11 1097.20 135.498  39
   0 -17 -11 1039.96 124.844  35
   0  17  11 1214.61 143.420  36
   0 -17  12 1068.35 134.527  32
   0  17  12 637.122 127.924  48
   0 -17 -12 648.322 114.775  42
   0  17 -12 969.447 163.208  46
   0  17  12 640.051 110.431  36
   0 -17 -12 904.573 114.549  35
   0  17 -12 791.662 114.811  39
   0 -17  13 117.007 82.1775  32
   0  17 -13 128.767 105.074  46
   0  17  13 176.807 88.7909  48
   0  17  13 166.061 83.2993  36
   0 -17 -13 24.9226 70.6598  35
   0 -17  14 411.713 86.2701  32
   0  17 -14 266.102 100.785  46
   0  17  14 281.506 84.9071  48
   0 -17 -14 384.295 79.6920  35
   0  17  14 320.080 86.0984  36
   0 -17  15 696.296 89.9046  32
   0  17  15 621.920 87.4863  48
   0  17 -15 637.075 116.339  46
   0 -17 -15 684.798 86.4331  35
   0  17  15 766.234 100.383  36
   0 -17  16 549.331 77.1160  32
   0  17 -16 694.570 102.129  46
   0  17  16 472.883 78.7855  36
   0 -17 -16 470.690 68.0406  35
   0 -18   0 1374.21 170.446  32
   0  18   0 1284.83 165.204  48
   0  18   0 1487.14 192.489  39
   0 -18  -1 2341.72 196.203  32
   0 -18   1 2459.02 208.434  32
   0  18  -1 2684.79 218.578  48
   0  18   1 2125.80 202.697  48
   0  18   1 2307.10 226.128  39
   0  18  -1 2443.59 232.356  39
   0 -18  -2 495.209 126.497  32
   0 -18   2 585.862 132.332  32
   0  18  -2 572.462 115.927  48
   0  18   2 589.223 148.486  48
   0  18  -2 414.342 145.519  39
   0  18   2 475.479 132.712  39
   0 -18  -3 523.617 116.958  32
   0 -18   3 669.982 135.579  32
   0  18  -3 462.760 114.983  48
   0  18   3 469.152 138.539  48
   0  18  -3 620.766 128.990  46
   0  18   3 549.156 134.211  39
   0  18  -3 450.256 149.361  39
   0 -18   4 1386.46 164.733  32
   0 -18  -4 1108.73 143.386  32
   0  18  -4 1260.37 142.344  48
   0  18   4 1228.59 174.488  48
   0  18  -4 1186.64 164.158  46
   0  18  -4 1126.55 178.386  39
   0  18   4 1245.16 161.395  39
   0 -18  -5 90.6497 84.3505  32
   0 -18   5 198.337 104.880  32
   0  18   5 65.7551 103.912  48
   0  18  -5-36.0200 94.8361  46
   0  18   5 331.648 107.192  39
   0  18   5 190.688 69.1002  36
   0  18  -5 169.682 129.628  39
   0 -18  -6 84.8552 80.9304  32
   0 -18   6 122.992 91.9088  32
   0  18  -6 128.536 99.3975  46
   0  18   6-13.0791 103.874  48
   0  18   6 263.650 99.4334  39
   0  18   6 77.3217 74.2651  36
   0 -18  -6 16.7626 61.0201  35
   0  18  -6 147.795 116.268  39
   0 -18  -7 276.642 89.1072  32
   0 -18   7-15.3719 93.4650  32
   0  18  -7 84.2516 104.612  46
   0  18   7 111.738 105.827  48
   0  18   7-84.0574 67.4279  36
   0  18  -7 105.988 103.533  39
   0 -18  -7 58.6448 68.7605  35
   0  18   7 102.538 75.0261  39
   0 -18  -8 103.714 67.4254  32
   0 -18   8-25.5078 87.1217  32
   0  18  -8 172.445 109.094  46
   0  18   8 94.7985 109.463  48
   0  18   8 0.83206 65.3639  36
   0 -18  -8-67.5735 68.0670  35
   0  18  -8-36.7942 93.3138  39
   0 -18  -9 2006.75 144.191  32
   0 -18   9 2209.53 179.358  32
   0  18   9 1778.28 182.994  48
   0  18  -9 1905.11 201.375  46
   0 -18  -9 2034.99 145.412  35
   0  18   9 1939.60 153.380  36
   0  18  -9 1839.43 171.289  39
   0 -18  10 1296.56 138.518  32
   0  18  10 1210.19 153.736  48
   0  18 -10 1239.54 164.002  46
   0  18 -10 889.487 121.745  39
   0  18  10 1041.03 118.394  36
   0 -18 -10 1147.29 113.671  35
   0 -18  11 534.855 97.7635  32
   0  18 -11 769.771 131.810  46
   0  18  11 748.111 119.065  48
   0  18  11 504.687 89.3496  36
   0 -18 -11 589.993 81.8915  35
   0  18 -11 490.832 90.6928  39
   0 -18  12 437.222 90.1578  32
   0  18  12 310.702 92.3425  48
   0 -18 -12 280.769 64.1263  35
   0  18  12 247.688 71.1696  36
   0 -18  13 812.565 96.0114  32
   0  18  13 762.047 100.175  48
   0  18 -13 812.753 114.895  46
   0  18  13 865.305 93.6418  36
   0 -18  14 260.076 62.6847  32
   0  18 -14 251.111 77.5748  46
   0  18  14 281.779 62.6070  36
   0 -19   0-55.0862 84.5740  32
   0  19   0-60.1931 83.3867  48
   0  19   0 139.229 103.052  39
   0 -19  -1-91.8943 77.3844  32
   0 -19   1-37.2579 86.9217  32
   0  19   1 58.3109 109.959  48
   0  19  -1 138.360 82.0510  48
   0  19   1 72.1292 93.5816  39
   0  19  -1 19.9318 97.5841  39
   0 -19   2-57.2845 80.4926  32
   0 -19  -2 38.6156 88.4564  32
   0  19  -2 112.097 72.3156  48
   0  19   2-116.331 94.3774  48
   0  19   2 134.237 95.5714  39
   0  19  -2 24.6176 101.055  39
   0 -19  -3 1785.11 153.174  32
   0 -19   3 1837.35 168.696  32
   0  19  -3 1341.84 131.827  48
   0  19   3 1764.60 170.129  48
   0  19   3 1678.35 161.684  39
   0  19  -3 1428.98 167.159  39
   0 -19  -4 1762.31 146.591  32
   0 -19   4 1653.09 151.827  32
   0  19   4 1597.29 171.017  48
   0  19  -4 1479.19 145.203  46
   0  19   4 1361.49 153.427  39
   0  19  -4 1686.90 173.875  39
   0 -19   5 82.8393 78.0947  32
   0 -19  -5-1.36756 63.8050  32
   0  19  -5 35.3474 81.7830  46
   0  19   5 54.4892 87.2063  48
   0  19   5 191.573 81.4561  39
   0  19  -5 65.8774 95.6978  39
   0 -19   6 165.616 87.8351  32
   0 -19  -6-59.7431 61.3621  32
   0  19  -6-59.3663 82.4907  46
   0  19   6-4.36906 91.0715  48
   0  19  -6-71.1344 87.2501  39
   0 -19  -7 41.8856 52.1414  32
   0 -19   7 77.9226 67.5969  32
   0  19  -7-9.65066 80.4519  46
   0  19   7-17.9220 45.6318  36
   0  19  -7 228.617 90.4561  39
   0 -19   8 140.573 72.4182  32
   0 -19  -8 45.4262 46.4817  32
   0  19   8 260.346 94.0778  48
   0  19  -8 89.8363 76.8087  46
   0  19   8 51.8785 48.5611  36
   0  19  -8 91.1611 76.0482  39
   0 -19   9 1725.44 137.875  32
   0  19  -9 1792.56 152.264  46
   0  19   9 1602.53 150.014  48
   0  19   9 1199.56 100.231  36
   0  19  -9 1616.84 134.745  39
   0 -19  10 3.15600 56.3894  32
   0  19 -10 87.3398 75.2605  46
   0  19  10 145.370 76.9554  48
   0  19 -10 55.9320 53.5696  39
   0 -19  11 1970.00 130.354  32
   0  19  11 1693.81 130.379  48
   0  19 -11 2010.17 147.035  46
   0 -20   0 3321.29 178.065  32
   0  20   0 2699.80 166.455  48
   0  20   0 3080.93 191.175  39
   0 -20  -1 341.867 79.8260  32
   0 -20   1 232.406 74.3272  32
   0  20   1 362.094 84.0388  48
   0  20  -1 269.961 68.8607  48
   0  20  -1 482.058 102.725  39
   0  20   1 375.519 95.6719  39
   0 -20  -2 394.557 75.6667  32
   0 -20   2 316.071 79.8648  32
   0  20   2 304.441 86.4184  48
   0  20   2 385.516 89.0668  39
   0  20  -2 292.141 93.5904  39
   0 -20   3 122.334 67.1574  32
   0 -20  -3 131.847 57.6041  32
   0  20   3 54.7152 61.8384  48
   0  20  -3-79.7240 77.6487  39
   0 -20   4 56.6764 57.5104  32
   0 -20  -4 66.4257 51.6623  32
   0  20   4-15.1696 63.0025  48
   0  20  -4-30.8230 69.4768  39
   0 -20  -5 468.479 67.2485  32
   0 -20   5 548.281 86.0654  32
   0  20   5 506.742 89.0434  48
   0  20  -5 609.096 98.1364  39
   0 -20   6 2.95421 51.3904  32
   0  20   6 8.54345 61.1790  48
   0  20  -6-130.414 66.6059  39
   0 -20   7 55.7281 55.9624  32
   0  20   7 71.1637 61.5655  48
   0  20  -7-5.64204 52.4928  39
   0 -20   8 1248.25 100.772  32
   0  20   8 1276.21 114.727  48
  -1   0  28 32.7158 54.4576  33
   1   0 -28-39.1977 53.1775  49
   1   0 -27 7855.49 286.429  49
   1   0 -27 7520.90 249.881  38
  -1   0  27 8632.81 304.565  33
  -1   0  26 25.2946 75.0044  33
   1   0 -26 133.683 88.5047  49
   1   0 -26 83.9193 67.5618  38
  -1   0  25 5610.42 283.592  23
   1   0 -25 5621.90 289.476  49
   1   0 -25 5427.57 262.910  38
  -1   0  25 5619.67 289.788  33
  -1   0  24 110.923 106.598  33
  -1   0  24 1.69589 72.1336  23
   1   0 -24 6.80734 99.2011  49
   1   0 -24 51.6008 83.5853  38
  -1   0  23 1050.13 147.192  23
  -1   0  23 1574.29 185.810  33
  -1   0  23 1083.31 149.919  22
   1   0 -23 1116.34 171.138  49
   1   0 -23 942.725 144.528  38
  -1   0  22 92.5482 94.5194  23
  -1   0  22 3.78463 92.1612  22
   1   0 -22-83.4430 121.463  49
   1   0 -22 2.74097 87.5731  38
  -1   0  21 596.623 142.313  22
  -1   0  21 815.873 146.477  23
   1   0 -21 680.604 155.619  49
   1   0 -21 796.534 147.644  38
  -1   0  20 142.649 117.815  22
  -1   0  20 13.1054 95.8775  23
  -1   0  20 23.0462 162.740   5
  -1   0  20-40.0387 128.213  12
   1   0 -20-64.1477 117.849  49
   1   0 -20 155.548 101.410  38
  -1   0  19 2839.94 230.478  22
  -1   0  19 2678.05 233.249  23
   1   0 -19 2338.19 420.403   8
  -1   0  19 2255.16 383.976  12
  -1   0  19 2837.68 485.543   5
   1   0 -19 2679.48 240.585  49
   1   0 -19 2992.17 227.927  38
  -1   0  18 96.9038 107.078  23
  -1   0  18-2.08738 96.2403  22
   1   0 -18 343.268 239.909   8
  -1   0  18-1.37155 132.759  12
  -1   0  18-170.975 216.765   5
   1   0 -18-13.9939 109.255  49
   1   0 -18 137.132 97.6401  38
  -1   0  17 10948.4 423.776  22
  -1   0  17 10350.0 822.036   5
  -1   0  17 11106.6 753.679   3
   1   0 -17 11488.0 896.345   8
   1   0 -17 11107.0 438.473  49
   1   0 -17 10683.6 409.080  38
  -1   0  16 151.895 93.2728  22
  -1   0  16 66.8055 190.994  14
  -1   0  16-42.9360 183.264   5
  -1   0  16 53.4553 138.824   3
   1   0 -16 12.9172 183.489   8
  -1   0  16 216.722 243.899   9
   1   0 -16-89.5973 97.2292  49
   1   0 -16 184.791 87.6931  38
  -1   0  15 82236.1 1427.50  22
  -1   0  15 80898.7 2253.03   5
  -1   0  15 80328.1 2196.21   9
  -1   0  15 81055.0 2124.75  14
   1   0 -15 81446.4 2357.59   8
  -1   0  15 82768.8 2161.67   3
   1   0 -15 86758.6 1489.30  49
   1   0 -15 83844.4 1462.82  35
   1   0 -14 248.640 237.189   8
  -1   0  14 145.209 191.230   9
  -1   0  14 89.1550 149.938   3
  -1   0  14 139.312 197.576  14
  -1   0  14 73.1935 180.797   5
   1   0 -13 24625.1 1116.41   8
  -1   0  13 23768.7 1023.20   5
  -1   0  13 23825.5 980.937  14
  -1   0  13 23827.6 990.077   3
  -1   0  13 23423.7 995.780   9
  -1   0  12 158.366 168.281   9
   1   0 -12 79.1075 185.301   8
  -1   0  12 140.169 153.319   5
  -1   0  12 109.555 141.086  14
  -1   0  12-89.8491 149.950   3
  -1   0  11 24820.3 950.160   5
  -1   0  11 25490.8 939.307   3
  -1   0  11 24330.6 931.768   9
  -1   0  11 22598.5 876.669  14
   1   0 -10-40.0611 188.896   8
  -1   0  10 184.739 138.172   5
  -1   0  10-28.2878 110.676  14
  -1   0  10 3.35207 146.044   9
  -1   0  10 88.1865 85.7840  15
  -1   0  10-15.6826 134.768   3
   1   0 -10-5.99208 51.5735   6
  -1   0   9 624.211 159.545  14
   1   0  -9 822.248 232.636   8
  -1   0   9 591.648 171.310   3
  -1   0   9 761.697 185.034   5
  -1   0   9 718.293 180.309   9
  -1   0   9 791.318 151.472  15
   1   0  -9 746.671 103.949   6
  -1   0   8 114.045 94.0013  15
   1   0  -8 38.1183 55.7205   6
  -1   0   8 53.0884 108.410   9
  -1   0   8 27.6275 75.8560  11
   1   0  -8 178.554 163.447   8
  -1   0   7 52372.6 1045.38  15
   1   0  -7 50650.7 917.638   6
   1   0  -7 52351.4 1320.47   8
  -1   0   6 115.976 80.5229  11
   1   0  -6 114.674 64.3610   6
   1   0  -6 199.052 159.840   8
   1   0  -5 13267.9 356.961   6
  -1   0   5 13936.3 407.360   1
  -1   0   4 265.008 96.3363   1
   1   0  -4 22.3609 57.8828   6
  -1   0   3 39686.2 646.199   7
   1   0  -3 39019.8 774.306   4
   1   0  -3 38795.6 721.805   6
   1   0  -2 51.3534 61.1917   6
   1   0  -2 112.157 65.2134   4
  -1   0   2 61.7485 44.1856   7
   1   0  -1 104183. 1610.00   6
  -1   0   1 102738. 1580.74   7
   1   0  -1 103185. 1539.85   4
   1   0   0 165.800 91.7921   6
   1   0   0 92.5926 59.5181   4
  -1   0   0 195.956 91.1003   2
  -1   0   0 145.425 95.5857   7
  -1   0  -1 3913.28 219.228   2
   1   0   1 4192.00 252.830   6
  -1   0  -1 4159.43 248.531   7
  -1   0  -2 48.6570 99.1046   7
   1   0   2 72.9175 59.0430   5
   1   0   3 498951. 6504.68   5
  -1   0  -3 494118. 6827.52   7
  -1   0  -4 39.8272 142.377   7
   1   0   4 83.4183 81.9385   5
  -1   0  -4 95.5988 112.367  10
   1   0   5 61263.0 1155.73   5
  -1   0  -5 63609.6 1267.67  10
  -1   0  -5 60967.9 1390.66   7
  -1   0  -6 31.6383 150.001   7
  -1   0  -6 60.7295 99.0575  16
  -1   0  -6-26.2599 102.094  10
   1   0   6 101.859 104.116   5
  -1   0  -6 15.1114 86.5543  18
  -1   0  -7 13704.4 620.395  16
  -1   0  -7 14094.5 659.548   7
  -1   0  -7 13277.2 543.399  10
   1   0   7 13265.8 517.219   5
  -1   0  -7 14653.6 567.049  18
  -1   0  -8-5.51738 153.862   7
   1   0   8 155.197 122.957   5
   1   0   8 73.1541 52.5126  24
   1   0   9 9539.27 495.517   5
  -1   0  -9 9189.97 576.809   7
   1   0   9 9894.51 298.500  24
   1   0   9 9751.00 260.940  22
   1   0  10 44.9716 123.169   5
  -1   0 -10 175.979 116.815  13
  -1   0 -10 109.694 173.135   7
   1   0  10 39.7580 47.7205  23
   1   0  10-6.49494 46.7287  22
   1   0  10 52.2096 59.2988  24
  -1   0 -11 30836.8 1185.35   7
   1   0  11 30190.9 1028.32   5
  -1   0 -11 32837.2 955.746  13
   1   0  11 31797.9 659.901  24
   1   0  11 29580.7 604.537  22
   1   0  11 32465.3 585.956  23
   1   0  12-156.211 139.809   5
  -1   0 -12 193.709 104.959  13
  -1   0 -12-77.6710 157.613   7
   1   0  12 105.300 74.5446  24
   1   0  12 69.8082 53.3077  23
  -1   0 -12-33.2804 71.6697  29
   1   0  12 29.7577 61.6647  22
   1   0  12-52.7212 60.4639  31
  -1   0 -13 7093.77 602.154   7
   1   0  13 6649.51 521.975   5
   1   0  13 7529.14 252.746  23
   1   0  13 7607.67 305.647  31
   1   0  13 7172.15 300.535  24
  -1   0 -13 6804.98 298.505  29
   1   0  14 85.0244 161.669   5
  -1   0 -14-81.6153 156.281   7
   1   0  14 49.7643 55.3688  23
   1   0  14 65.2883 70.9323  31
   1   0  14 105.558 84.2737  24
   1   0  15 3122.45 176.040  23
   1   0  15 3341.83 222.792  24
   1   0  15 2808.68 208.222  31
   1   0  15 2771.39 381.729   5
  -1   0 -15 3393.52 460.228   7
  -1   0 -15 3412.28 235.289  45
   1   0  15 3360.13 215.365  33
  -1   0 -15 3147.05 219.574  38
   1   0  16 41.4792 88.0307  24
   1   0  16 108.337 89.9044  33
   1   0  16-31.5378 81.3918  31
   1   0  16 2.72666 161.018   5
  -1   0 -16 222.396 146.235   7
  -1   0 -16-34.1133 80.3852  45
  -1   0 -16 253.261 117.494  43
   1   0  16 26.3643 75.1008  36
  -1   0 -16 122.148 89.8681  38
   1   0  17 3539.34 247.732  24
  -1   0 -17 2109.63 406.151   7
   1   0  17 2114.41 370.733   5
  -1   0 -17 3677.16 264.011  45
  -1   0 -17 3241.03 258.775  43
  -1   0 -17 3327.02 241.797  38
   1   0  17 3186.07 230.105  36
   1   0  17 3255.52 229.427  33
   1   0  18 16.5193 95.9919  33
   1   0  18 30.0137 87.8716  24
   1   0  18 12.0354 163.528   5
  -1   0 -18-31.9625 176.698   7
  -1   0 -18 214.119 121.700  43
  -1   0 -18 177.260 110.743  38
   1   0  18-4.42566 77.3529  36
   1   0  19 19666.8 606.872  24
   1   0  19 18389.3 1104.37   5
  -1   0 -19 19756.6 1150.76   7
  -1   0 -19 19154.4 647.826  43
  -1   0 -19 18476.9 610.784  38
   1   0  19 19067.5 586.730  36
   1   0  19 18466.7 592.754  33
   1   0  20 43.2978 86.8041  24
   1   0  20-20.7096 105.735  33
  -1   0 -20 98.0411 128.174  38
   1   0  20-110.760 90.8914  36
   1   0  21 20840.6 628.990  24
  -1   0 -21 20802.0 655.360  38
   1   0  21 20525.3 630.943  33
   1   0  22 62.5748 100.524  33
   1   0  22 26.1550 87.5328  24
  -1   0 -22-2.00510 128.304  38
   1   0  23 1151.92 151.981  33
   1   0  23 1283.76 150.052  24
   1   0  23 1275.50 165.892  30
  -1   0 -23 1586.37 192.946  38
   1   0  24 139.752 91.7452  24
   1   0  24 74.4759 88.8301  33
   1   0  24 46.6136 84.9121  30
  -1   0 -24-35.3350 105.144  38
   1   0  25 505.022 105.826  33
   1   0  25 485.209 100.156  30
  -1   0 -25 426.749 123.475  38
   1   0  26-11.3229 70.0509  33
   1   0  26 13.8834 65.1657  30
  -1   0 -26 60.6033 84.1646  49
  -1   0 -26 105.367 85.8348  38
  -1   0 -27 5589.00 235.703  49
   1   0  27 5978.15 239.820  33
  -1   0 -27 5868.38 248.022  38
  -1   0 -28 30.5112 50.4206  38
   1  -1 -28 987.034 98.5393  49
  -1   1  28 1058.12 100.167  33
  -1  -1  28 1143.76 102.466  33
  -1  -1  27 267.972 79.5401  33
  -1   1  27 495.661 91.1564  33
   1  -1 -27 572.099 102.549  49
   1   1 -27 489.687 88.7674  49
   1   1 -27 477.946 77.2511  38
  -1   1  26 1100.20 138.652  33
  -1  -1  26 1131.02 131.649  33
   1  -1 -26 1142.92 138.842  49
   1   1 -26 974.967 122.840  49
   1   1 -26 1025.29 124.460  38
  -1   1  25 326.686 113.077  33
  -1  -1  25 295.204 88.1000  23
  -1  -1  25 297.674 95.4169  33
  -1   1  25 469.774 97.7545  23
   1  -1 -25 193.055 114.674  49
   1   1 -25 286.063 113.066  49
   1  -1 -25 115.520 73.6009  38
   1   1 -25 254.674 93.8629  38
  -1  -1  24 2493.94 201.407  23
  -1   1  24 2597.12 205.510  22
  -1   1  24 2529.25 202.404  23
   1  -1 -24 2175.33 207.848  49
   1   1 -24 2171.39 196.781  49
   1   1 -24 2453.63 203.757  38
   1  -1 -24 2330.32 183.045  38
  -1   1  24 2452.01 208.484  33
  -1  -1  24 2316.38 206.783  33
  -1  -1  23 2567.94 215.435  23
  -1   1  23 2632.25 221.547  23
  -1   1  23 2640.42 214.941  22
   1   1 -23 2382.29 218.111  49
   1  -1 -23 2807.54 241.150  49
  -1  -1  23 3117.42 244.307  33
   1   1 -23 2625.17 213.177  38
   1  -1 -23 2717.57 209.744  38
  -1  -1  22 260.952 99.6391  23
  -1  -1  22 230.701 115.751  33
  -1  -1  22 208.900 101.301  22
  -1   1  22 427.600 119.994  23
  -1   1  22 157.731 104.278  22
   1  -1 -22 321.393 138.233  49
   1   1 -22 283.957 122.738  49
   1  -1 -22 79.6920 88.7429  38
   1   1 -22 147.442 114.884  38
  -1  -1  21 3654.46 256.838  23
  -1   1  21 3629.84 255.185  23
  -1  -1  21 3261.56 246.351  22
  -1   1  21 3337.72 250.075  22
   1  -1 -21 3442.59 266.396  49
   1   1 -21 3290.28 250.353  49
   1   1 -21 3463.40 259.150  38
   1  -1 -21 3319.88 236.173  38
  -1  -1  21 3653.72 265.772  33
  -1  -1  20 599.697 138.649  22
  -1   1  20 772.039 149.775  23
  -1   1  20 683.284 147.831  22
  -1  -1  20 571.799 136.403  23
  -1   1  20 563.180 186.276  12
  -1  -1  20 369.542 185.289  12
   1  -1 -20 698.211 160.276  49
   1   1 -20 638.416 141.228  49
   1   1 -20 634.321 140.600  38
   1  -1 -20 441.050 119.595  38
  -1   1  19 125.699 114.035  22
  -1  -1  19-3.43425 112.691  23
  -1   1  19 94.9523 100.134  23
  -1   1  19 204.431 81.9262  31
  -1  -1  19 69.0181 108.632  22
  -1   1  19-119.656 130.519  12
   1  -1 -19 98.1147 216.182   8
   1   1 -19 249.503 229.637   8
  -1  -1  19 313.214 189.484  12
  -1   1  19-52.8163 136.066   3
  -1   1  19 148.583 210.262   5
   1   1 -19-74.4229 111.287  49
   1  -1 -19 96.0623 119.279  49
   1   1 -19 71.4354 109.064  38
   1  -1 -19 107.311 95.3321  38
  -1   1  18 4490.38 289.307  22
  -1  -1  18 4854.91 286.180  22
  -1   1  18 4328.90 243.073  31
  -1  -1  18 4920.73 291.060  23
   1   1 -18 4423.61 584.783   8
  -1   1  18 3630.91 507.313   5
   1  -1 -18 3555.26 538.809   8
  -1   1  18 5065.12 567.384  14
  -1  -1  18 4724.39 504.890  12
  -1   1  18 4135.29 477.464   3
  -1  -1  18 4774.38 587.163   5
   1   1 -18 4205.01 281.078  49
   1  -1 -18 4299.32 290.202  49
   1  -1 -18 3931.95 255.800  38
   1   1 -18 4488.42 276.221  38
  -1  -1  17 11513.1 431.040  22
  -1  -1  17 12031.1 442.763  23
  -1   1  17 11600.1 436.383  22
  -1   1  17 10793.1 382.940  31
  -1   1  17 12195.0 807.892   3
  -1   1  17 11720.5 800.729   9
   1   1 -17 12296.6 925.013   8
  -1   1  17 11030.8 777.300  14
  -1   1  17 11959.1 857.903   5
  -1  -1  17 10235.4 733.076  12
  -1  -1  17 12087.9 871.295   5
   1  -1 -17 12911.7 928.662   8
   1  -1 -17 12317.6 466.279  49
   1   1 -17 11202.6 435.240  49
   1  -1 -17 11196.9 439.108  35
   1   1 -17 11784.5 434.204  38
   1  -1 -17 11365.1 417.255  38
  -1  -1  16 10096.6 385.897  22
  -1  -1  16 10145.0 392.765  23
  -1   1  16 9461.53 344.573  31
  -1   1  16 8979.51 666.272   3
   1   1 -16 10116.7 808.267   8
   1  -1 -16 9910.27 795.164   8
  -1  -1  16 9628.17 749.581   5
  -1   1  16 9807.42 708.773   9
  -1   1  16 9894.26 711.855  14
  -1  -1  16 8837.80 664.980  12
  -1   1  16 10086.0 755.439   5
  -1  -1  16 9660.60 686.969   3
   1  -1 -16 10407.7 411.464  49
   1   1 -16 9452.73 385.750  49
   1  -1 -16 9043.47 378.163  35
   1  -1 -16 8804.58 354.110  38
   1   1 -16 9729.02 378.658  38
  -1  -1  15 10195.1 372.590  22
  -1   1  15 9448.00 335.412  31
  -1   1  15 9044.43 642.327   3
   1  -1 -15 11037.9 812.345   8
   1   1 -15 10393.9 800.733   8
  -1  -1  15 9467.61 678.644  14
  -1   1  15 10072.6 701.672   9
  -1   1  15 10446.1 743.906   5
  -1  -1  15 8824.43 649.419   3
  -1  -1  15 9613.60 720.595   5
  -1   1  15 9871.59 691.458  14
   1   1 -15 9805.36 383.561  49
   1  -1 -15 10372.1 406.069  49
   1  -1 -15 9618.46 378.990  35
   1   1 -15 9972.74 373.895  38
  -1   1  14 48547.1 1539.34   3
  -1  -1  14 51937.9 1652.10   5
  -1   1  14 49713.3 1561.73   9
  -1   1  14 53653.1 1664.23   5
  -1  -1  14 49774.4 1518.41  14
  -1   1  14 50150.1 1556.63  14
  -1  -1  14 48976.7 1536.07   3
   1   1 -14 50298.1 1733.49   8
  -1  -1  14 51275.4 1587.73   9
   1  -1 -14 50611.1 1718.10   8
  -1  -1  14 50042.4 956.456  22
  -1   1  14 49371.7 921.181  31
  -1  -1  13 13903.5 783.895   5
   1  -1 -13 13510.7 811.402   8
  -1   1  13 11771.8 679.197  14
  -1   1  13 12741.6 727.526   9
  -1  -1  13 12617.4 733.911   9
  -1   1  13 13367.2 759.021   5
  -1  -1  13 12816.4 716.549   3
  -1   1  13 12151.2 702.855   3
   1   1 -13 14288.5 854.486   8
  -1  -1  13 11622.9 663.580  14
  -1  -1  13 12708.9 390.345  22
  -1   1  12 7354.11 532.978   5
   1  -1 -12 7778.08 600.467   8
  -1  -1  12 7876.08 558.099   9
  -1   1  12 6961.40 509.605  14
  -1   1  12 7409.05 523.932   9
  -1  -1  12 8115.46 548.306   3
  -1  -1  12 7749.14 516.309  14
   1   1 -12 9029.74 654.494   8
  -1   1  12 7853.04 546.570   3
  -1  -1  12 8015.42 567.353   5
  -1   1  12 7435.74 246.447  26
  -1  -1  11 8524.10 541.076   3
   1  -1 -11 9260.67 620.812   8
   1   1 -11 10216.7 648.828   8
  -1  -1  11 9462.36 573.559   9
  -1   1  11 8546.69 471.054  15
  -1   1  11 9065.97 543.494  14
  -1  -1  11 8516.47 512.489  14
   1  -1 -11 8164.05 400.513   6
  -1   1  11 8752.32 550.009   5
  -1   1  11 9770.04 577.228   9
  -1   1  11 8292.88 250.806  26
   1  -1 -10 3491.89 388.661   8
  -1   1  10 2846.56 310.353   5
  -1  -1  10 2950.04 294.622  14
  -1   1  10 3110.26 326.849   9
  -1   1  10 3180.11 281.418  15
  -1  -1  10 3336.91 329.123   9
   1   1 -10 3481.26 392.906   8
   1  -1 -10 3239.86 245.381   6
  -1  -1  10 2839.80 307.666   3
  -1  -1   9 8676.20 506.509   3
   1  -1  -9 9358.68 586.836   8
  -1   1   9 8239.61 423.832  15
   1   1  -9 9524.09 589.451   8
  -1  -1   9 8104.77 457.757  14
   1  -1  -9 8481.06 375.724   6
  -1   1   9 9095.04 444.544  11
  -1   1   9 9131.69 507.081   5
  -1  -1   9 8565.88 498.430   9
   1   1  -8 28067.0 965.513   8
  -1  -1   8 26454.2 876.634   3
  -1  -1   8 27314.7 680.665  15
  -1   1   8 27346.0 836.941   5
   1   1  -8 25353.6 476.073   6
  -1   1   8 26007.8 754.973  15
   1  -1  -8 25261.4 674.153   6
   1  -1  -8 27299.0 947.464   8
  -1  -1   8 26079.0 846.057   9
  -1   1   8 25964.8 742.396  11
  -1  -1   8 26712.9 811.070  14
  -1   1   7 3080.39 234.672  15
  -1  -1   7 3187.31 200.293  15
  -1   1   7 3019.24 264.912   5
  -1  -1   7 2986.75 260.401  14
  -1  -1   7 3141.37 299.458   3
   1  -1  -7 3647.26 376.803   8
  -1  -1   7 2865.94 195.076  11
  -1   1   7 3126.80 239.041  11
   1  -1  -7 3256.51 225.494   6
   1   1  -7 2889.30 115.993   6
   1   1  -7 3480.92 342.442   8
  -1  -1   7 3184.74 296.570   9
   1  -1  -6 1077.39 248.258   8
   1   1  -6 810.013 217.935   8
  -1   1   6 668.847 150.177   5
  -1  -1   6 844.530 177.068   3
  -1  -1   6 662.546 105.373  11
   1   1  -6 579.658 57.0616   6
  -1  -1   6 893.974 182.343   9
  -1  -1   6 740.026 143.308  14
  -1   1   6 977.356 137.884   1
  -1   1   6 511.804 106.554  11
   1  -1  -6 877.502 134.068   6
  -1   1   5 38471.3 838.317   1
   1   1  -5 39667.9 1031.18   8
   1  -1  -5 39596.1 807.097   6
  -1  -1   5 38515.3 947.506   3
   1   1  -5 37964.7 584.607   6
  -1  -1   5 39530.5 728.156   1
   1  -1  -5 39522.9 1038.62   8
  -1   1   5 38404.6 866.837   5
   1   1  -5 39133.2 906.569   4
  -1  -1   5 38436.4 913.902   9
  -1   1   4 22857.1 575.196   5
  -1  -1   4 23545.7 668.724   3
  -1  -1   4 23353.8 494.779   1
  -1   1   4 24012.5 595.501   1
  -1  -1   4 22846.8 633.310   9
   1  -1  -4 23807.2 570.540   6
   1   1  -4 23619.8 413.246   6
   1   1  -4 22876.8 629.211   4
  -1   1   3 445775. 5927.70   5
  -1  -1   3 447192. 6117.32   3
   1   1  -3 443487. 6062.57   4
   1  -1  -3 435149. 5991.47   6
  -1  -1   3 450866. 6054.64   9
   1  -1  -2 252979. 3586.15   6
  -1   1   2 258669. 3425.34   5
  -1  -1   2 257654. 3627.21   3
   1   1  -2 257749. 3606.20   4
  -1  -1   2 255274. 3366.43   7
   1   1  -1 126543. 1940.11   4
  -1  -1   1 126647. 1922.94   3
  -1   1   1 129050. 1698.54   5
   1   1  -1 124807. 2105.58   8
   1  -1  -1 125453. 1965.69   6
  -1  -1   1 125058. 1838.25   7
   1  -1  -1 126457. 1724.81   4
   1  -1   0 39714.8 606.871   4
  -1   1   0 38613.2 835.251   7
  -1  -1   0 39210.2 736.608   3
   1   1   0 40581.2 805.118   4
  -1  -1   0 40927.4 748.014  12
  -1  -1   0 38946.0 777.646   7
   1  -1   0 39158.7 834.422   6
  -1   1  -1 485.146 84.5953   2
  -1  -1  -1 482.209 67.7487   3
   1   1   1 562.261 93.3248   5
   1  -1   1 430.234 124.113   6
  -1   1  -1 471.713 134.470   7
  -1  -1  -1 505.792 65.0699  12
  -1  -1  -1 617.930 146.583   7
  -1   1  -2 110800. 1925.29   7
  -1  -1  -2 111101. 1893.63   7
   1  -1   2 114519. 1546.69   5
   1  -1   2 110800. 1890.55   6
   1   1   2 111790. 1738.05   5
   1  -1   3 112814. 1898.47   6
   1  -1   3 108679. 1584.80   5
  -1  -1  -3 109976. 1921.40   7
   1   1   3 108702. 1726.52   5
  -1   1  -3 110410. 1886.31  16
  -1   1  -3 107751. 1948.71   7
   1   1   4 455.401 107.119   5
  -1   1  -4 420.081 111.556  16
   1  -1   4 537.571 93.8870   5
  -1  -1  -4 657.127 178.439   7
  -1   1  -4 383.602 148.273   7
  -1  -1  -5 1907.60 223.406  16
   1  -1   5 1706.25 162.044   5
  -1  -1  -5 1763.76 240.827   7
  -1   1  -5 1769.34 215.527  16
   1   1   5 1631.12 181.304   5
  -1   1  -5 1563.23 200.105  10
  -1   1  -5 1554.72 237.039   7
  -1  -1  -5 1725.48 184.725  10
  -1  -1  -6 49663.3 1088.68  10
   1  -1   6 47604.3 1008.79   5
   1   1   6 48131.4 1076.81   5
  -1  -1  -6 50539.0 1258.19   7
  -1   1  -6 49095.7 1255.77   7
  -1  -1  -6 49344.8 1220.30  16
  -1   1  -6 48411.6 1147.58  10
  -1   1  -6 48068.1 1212.86  16
  -1  -1  -6 51867.6 1167.33  18
   1  -1   7 73561.2 1474.20   5
  -1  -1  -7 80099.2 1759.73   7
  -1   1  -7 81091.9 1776.53   7
   1   1   7 78911.1 1559.51   5
  -1  -1  -7 78418.6 1715.57  16
  -1  -1  -7 78536.4 1535.82  10
  -1  -1  -7 79654.7 1626.99  18
  -1   1  -8 16028.2 738.944   7
   1  -1   8 16747.8 610.720   5
   1   1   8 16404.9 634.660   5
  -1  -1  -8 16884.9 750.021   7
  -1  -1  -8 16071.4 719.268  16
  -1  -1  -8 16355.5 666.000  18
   1  -1   8 17232.0 397.336  24
  -1  -1  -9 69099.0 1745.42   7
  -1   1  -9 67354.5 1732.79   7
   1  -1   9 66154.6 1487.44   5
   1   1   9 68604.5 1561.89   5
   1   1   9 69366.1 1052.79  22
   1  -1   9 70102.3 1128.71  24
  -1   1 -10 224.538 181.758   7
  -1  -1 -10 365.338 191.150   7
  -1   1 -10 231.843 112.180  13
   1   1  10 178.091 125.927   5
   1  -1  10 366.887 149.590   5
   1  -1  10 305.026 59.1803  23
   1   1  10 387.479 72.0413  22
   1  -1  10 383.694 80.4011  24
   1  -1  11 3276.49 326.801   5
  -1   1 -11 3728.99 326.822  13
  -1   1 -11 3305.12 392.043   7
  -1  -1 -11 3814.20 424.963   7
   1   1  11 3855.60 372.202   5
  -1  -1 -11 3833.23 290.497  13
   1  -1  11 3671.01 197.027  24
  -1   1 -11 4020.47 208.266  29
   1   1  11 3802.95 172.290  22
   1  -1  11 3710.92 164.321  23
  -1   1 -12 423.309 209.022   7
  -1  -1 -12 446.891 196.795   7
   1  -1  12 631.929 194.791   5
   1   1  12 538.822 200.511   5
  -1   1 -12 677.674 168.720  13
   1  -1  12 675.532 97.3321  31
   1   1  12 611.272 83.0167  22
   1   1  12 758.233 106.939  31
  -1   1 -12 602.018 98.6561  29
   1  -1  12 640.824 109.340  24
  -1  -1 -12 806.999 111.869  29
   1  -1  12 724.693 86.1203  23
  -1   1 -13 957.717 271.860   7
   1   1  13 789.106 218.813   5
  -1  -1 -13 610.845 246.595   7
  -1   1 -13 753.766 183.490  13
   1  -1  13 687.172 203.222   5
   1   1  13 658.555 92.2536  22
  -1  -1 -13 716.813 113.988  29
   1  -1  13 623.538 85.1639  23
   1  -1  13 907.322 122.444  31
   1  -1  13 689.560 109.256  24
   1   1  13 805.077 114.219  31
   1  -1  14 7815.31 587.574   5
   1   1  14 7784.71 600.481   5
  -1   1 -14 7925.07 653.558   7
  -1  -1 -14 7754.69 648.042   7
   1  -1  14 8157.34 328.592  24
   1   1  14 7478.25 284.203  22
   1  -1  14 8036.58 279.737  23
   1   1  14 7370.70 317.804  31
   1   1  14 7794.33 328.340  24
   1   1  15 29029.5 647.318  22
   1  -1  15 29270.3 636.257  23
   1   1  15 28361.1 709.423  24
   1  -1  15 28705.9 705.142  24
   1   1  15 28471.9 704.614  31
   1   1  15 28518.1 1218.27   5
  -1  -1 -15 27494.0 1275.96   7
   1  -1  15 28961.3 1213.76   5
  -1   1 -15 28546.2 1287.57   7
  -1   1 -15 30982.3 759.484  45
  -1  -1 -15 29548.5 765.509  45
  -1   1 -15 30101.1 803.331  43
  -1   1 -15 29628.4 728.398  38
   1  -1  15 30522.1 721.655  33
   1   1  15 30104.9 730.411  36
  -1  -1 -15 29313.7 723.506  38
   1  -1  16 1677.66 171.020  24
   1  -1  16 1657.51 140.202  23
   1   1  16 1416.30 168.466  24
   1   1  16 1477.41 169.271  31
  -1   1 -16 1456.91 322.371   7
  -1  -1 -16 1916.69 365.185   7
   1  -1  16 1422.74 305.679   5
   1   1  16 1434.03 310.669   5
  -1  -1 -16 1604.61 192.043  45
  -1   1 -16 1735.82 188.573  45
  -1  -1 -16 1907.53 204.320  43
  -1   1 -16 1807.88 203.774  43
   1  -1  16 1655.11 195.630  51
   1   1  16 1813.12 174.062  33
  -1   1 -16 1705.18 178.523  38
   1  -1  16 1536.77 159.508  36
  -1  -1 -16 1333.72 159.068  38
   1   1  16 1489.22 162.259  36
   1  -1  16 1598.60 163.622  33
   1   1  17 26912.2 715.629  31
   1  -1  17 28026.4 721.517  24
   1   1  17 27586.6 723.657  24
   1  -1  17 28717.5 650.432  23
   1   1  17 28209.7 1309.14   5
  -1  -1 -17 28602.6 1354.94   7
  -1   1 -17 28127.1 1347.33   7
   1  -1  17 26254.5 1244.61   5
  -1   1 -17 27752.7 798.968  43
   1  -1  17 27470.6 814.385  51
  -1  -1 -17 28305.9 780.007  43
  -1  -1 -17 28032.6 774.785  45
  -1  -1 -17 26420.7 723.322  38
   1  -1  17 27364.7 710.846  36
   1  -1  17 27962.9 728.487  33
  -1   1 -17 26787.8 724.781  38
   1   1  17 26869.2 722.919  36
   1   1  17 27131.1 709.925  33
   1   1  18 59499.5 1218.02  31
   1   1  18 59796.1 1228.32  24
   1  -1  18 59926.9 1212.84  24
   1  -1  18 61987.7 2045.61   5
  -1   1 -18 62695.0 2115.93   7
   1   1  18 59951.3 2043.45   5
  -1  -1 -18 60078.5 2074.95   7
  -1  -1 -18 62203.2 1308.91  45
  -1  -1 -18 62813.5 1301.61  43
  -1   1 -18 62065.2 1330.90  43
   1  -1  18 60928.0 1230.64  33
   1   1  18 61340.7 1222.02  33
  -1   1 -18 59632.2 1248.52  38
   1   1  18 59765.4 1220.16  36
  -1  -1 -18 61416.0 1252.68  38
   1  -1  18 61447.1 1203.93  36
   1   1  19 9476.94 414.848  24
   1  -1  19 8935.12 399.614  24
   1  -1  19 9800.99 791.625   5
  -1  -1 -19 8918.99 773.336   7
  -1   1 -19 8956.70 771.654   7
   1   1  19 10037.5 808.059   5
  -1  -1 -19 9761.68 438.202  43
  -1   1 -19 9173.18 453.285  43
   1  -1  19 9209.39 409.285  33
  -1  -1 -19 9534.55 423.484  38
   1   1  19 9318.65 402.269  33
  -1   1 -19 8307.77 402.862  38
   1   1  19 9604.13 412.057  36
   1  -1  19 9290.55 392.927  36
   1   1  20 7671.10 369.895  24
   1  -1  20 7174.19 355.237  24
   1  -1  20 6948.23 360.504  33
  -1  -1 -20 7297.33 376.430  38
   1   1  20 6950.15 345.209  36
   1   1  20 7266.84 356.476  33
  -1   1 -20 7277.58 377.635  38
   1   1  21 120.658 93.1740  24
   1  -1  21 163.529 101.755  24
   1  -1  21-102.494 120.236  33
   1   1  21 59.3642 95.6195  33
  -1   1 -21 182.196 129.949  38
  -1  -1 -21 137.802 120.855  38
   1   1  21 178.439 94.3514  36
   1   1  22 8599.06 389.708  24
   1  -1  22 8955.50 384.463  24
   1  -1  22 8719.00 395.451  30
   1   1  22 9325.02 384.611  36
  -1   1 -22 9072.43 423.717  38
   1   1  22 9277.09 399.492  33
   1  -1  22 9258.67 409.657  33
  -1  -1 -22 8908.65 407.866  38
   1   1  23 5077.97 289.951  24
   1  -1  23 5554.57 288.833  24
   1  -1  23 4928.58 287.110  30
   1  -1  23 5242.65 303.718  33
   1   1  23 5042.74 288.810  33
  -1   1 -23 5234.66 313.518  38
  -1  -1 -23 5207.21 314.958  38
   1   1  24 137.792 95.3384  30
   1   1  24 413.147 111.145  33
   1  -1  24 361.940 101.940  30
   1   1  24 510.059 104.647  24
   1  -1  24 488.389 119.077  33
   1  -1  24 510.593 95.9949  24
  -1   1 -24 358.312 121.793  38
  -1  -1 -24 279.801 118.901  38
   1   1  25 1449.28 153.362  30
   1   1  25 1938.66 168.804  24
   1  -1  25 1418.43 145.487  30
  -1   1 -25 1453.89 166.038  38
   1   1  25 1521.31 156.341  33
   1  -1  25 1781.11 168.868  33
  -1  -1 -25 1799.69 179.135  38
   1  -1  26 1663.85 138.309  30
   1   1  26 1743.19 150.210  30
  -1  -1 -26 2082.34 172.964  49
  -1   1 -26 1628.90 139.786  49
   1  -1  26 1491.85 145.728  33
   1   1  26 1794.96 151.113  33
  -1   1 -26 2195.16 177.846  38
  -1  -1 -26 1865.35 165.313  38
   1  -1  27 146.260 67.4541  33
   1   1  27 243.334 67.1620  30
   1   1  27 169.603 62.0803  33
  -1   1 -27 148.508 73.1762  49
  -1  -1 -27 251.660 89.2556  49
  -1   1 -27 143.822 73.2182  38
  -1  -1 -27 139.554 70.8733  38
   1  -1  28 702.366 78.6914  33
  -1  -1 -28 659.789 83.8141  49
  -1   1 -28 545.284 81.8382  38
  -1  -1 -28 491.046 71.7120  38
   1  -2 -28 672.632 84.8851  49
  -1  -2  28 959.691 90.1428  33
  -1   2  28 984.321 96.3016  33
  -1   2  27 759.867 101.630  33
  -1  -2  27 819.567 103.137  33
   1   2 -27 569.217 81.9776  49
   1  -2 -27 737.294 107.736  49
   1   2 -27 723.357 92.6935  38
  -1  -2  26 48.1327 70.0785  33
  -1   2  26-103.223 80.2366  33
   1  -2 -26-143.138 99.0644  49
   1   2 -26 9.60124 66.7242  49
   1   2 -26 104.960 70.1560  38
  -1   2  25 189.022 103.429  33
  -1  -2  25 91.2116 95.9200  33
  -1  -2  25-32.2069 62.3538  23
   1   2 -25 200.013 103.151  49
   1  -2 -25-57.3323 100.835  49
   1   2 -25 39.4535 81.6667  38
  -1   2  24 11.7190 78.6051  22
  -1  -2  24 10.3508 70.6178  23
  -1   2  24-0.77524 105.512  33
  -1   2  24 60.6503 75.0965  23
  -1  -2  24 105.903 91.7707  33
   1  -2 -24 91.0342 113.270  49
   1   2 -24 233.886 116.356  38
  -1  -2  23-129.088 100.564  33
  -1   2  23 231.899 103.067  23
  -1   2  23 17.7832 80.5347  22
  -1  -2  23-24.7033 81.4746  23
   1  -2 -23-3.05448 119.622  49
   1   2 -23 83.6293 100.522  49
   1   2 -23-1.57234 99.8838  38
  -1  -2  22 1763.00 186.553  23
  -1  -2  22 1726.16 189.250  33
  -1   2  22 1700.52 185.177  22
  -1   2  22 1890.77 165.288  31
  -1   2  22 1610.79 182.259  23
   1  -2 -22 1635.68 201.445  49
   1   2 -22 1750.46 188.742  49
   1   2 -22 1775.94 198.157  38
   1  -2 -22 1663.89 166.970  38
  -1  -2  21 266.309 110.102  23
  -1  -2  21 204.518 115.553  33
  -1   2  21 461.042 137.399  22
  -1   2  21 299.316 118.290  23
  -1   2  21 206.153 84.2053  31
   1   2 -21 296.629 114.487  49
   1  -2 -21 340.830 145.854  49
   1   2 -21 250.875 124.230  38
   1  -2 -21 130.844 97.3553  38
   1   2 -21 76.1542 110.327  40
  -1  -2  20 623.965 149.907  23
  -1  -2  20 211.195 116.011  33
  -1   2  20 198.703 118.138  23
  -1   2  20 313.692 124.647  22
  -1   2  20 157.649 86.4040  31
  -1  -2  20 456.375 134.824  22
  -1  -2  20 108.862 151.055  12
   1  -2 -20 182.788 132.008  49
   1   2 -20 290.012 124.800  49
   1   2 -20 214.805 124.738  38
   1  -2 -20 324.081 111.307  38
   1   2 -20 89.3347 114.978  40
  -1  -2  19 2225.72 213.022  23
  -1  -2  19 2329.30 210.423  22
  -1   2  19 2182.38 181.858  31
  -1   2  19 2301.72 210.720  22
   1  -2 -19 2061.11 420.095   8
   1   2 -19 1760.15 399.248   8
  -1   2  19 1954.40 371.562  14
  -1   2  19 2078.74 413.163   5
  -1  -2  19 1845.29 327.346  12
  -1  -2  19 1617.36 357.427   5
   1  -2 -19 2457.70 235.606  49
   1   2 -19 2174.31 208.371  49
   1  -2 -19 2462.73 225.311  35
   1  -2 -19 2453.24 196.609  38
   1   2 -19 2117.06 204.302  38
  -1  -2  18 160.778 105.693  23
  -1   2  18 139.562 69.7657  31
  -1  -2  18 103.392 107.760  22
  -1   2  18 124.168 97.8733  22
   1   2 -18 393.389 260.428   8
  -1   2  18 398.292 177.094   9
   1  -2 -18 128.952 169.639   8
  -1   2  18 251.408 225.237   5
  -1   2  18 68.9426 200.503  14
  -1  -2  18 57.3381 124.983  12
  -1  -2  18 354.731 226.167   5
  -1   2  18 385.509 212.109   3
   1   2 -18 104.843 104.817  49
   1  -2 -18 159.540 113.311  49
   1  -2 -18 14.1714 70.3974  38
   1   2 -18 375.006 126.488  38
   1  -2 -18 114.006 100.201  35
  -1   2  17 11721.4 407.596  31
  -1  -2  17 12213.6 442.583  22
  -1  -2  17 12648.8 454.049  23
  -1   2  17 12346.1 799.477   3
  -1  -2  17 12119.6 785.929  12
   1   2 -17 11907.3 926.883   8
   1  -2 -17 12753.7 919.600   8
  -1  -2  17 12182.3 876.800   5
  -1   2  17 11558.0 816.043   9
  -1   2  17 11996.5 823.537  14
  -1   2  17 12035.5 867.558   5
   1  -2 -17 12364.3 472.251  49
   1   2 -17 11353.2 434.534  49
   1   2 -17 12767.6 456.701  38
   1  -2 -17 11562.3 442.351  35
  -1   2  16 122.965 70.7846  31
  -1  -2  16 274.741 104.718  22
  -1  -2  16 219.302 96.1696  23
   1  -2 -16 211.923 186.901   8
   1   2 -16 323.246 234.073   8
  -1   2  16 369.071 211.480  14
  -1   2  16 231.098 183.255   9
  -1   2  16 364.588 171.849   3
  -1  -2  16 217.661 162.090  12
  -1   2  16 465.474 248.968   5
  -1  -2  16 230.701 158.415   5
   1  -2 -16 473.486 126.244  49
   1   2 -16 394.452 114.044  49
   1   2 -16 268.361 100.920  38
   1  -2 -16 242.986 101.291  35
  -1   2  15 26.8775 64.9794  31
  -1  -2  15 12.7069 78.3164  23
  -1  -2  15 28.7106 79.3130  22
  -1   2  15 76.3964 157.200  14
   1  -2 -15 232.957 234.317   8
  -1   2  15 296.899 180.341   9
  -1  -2  15-38.0845 140.776  12
  -1   2  15-142.938 170.838   3
  -1   2  15 14.6968 152.787   5
  -1  -2  15 160.591 165.612   5
   1   2 -15 28.4181 190.233   8
   1  -2 -15 21.6114 93.5256  49
   1   2 -15 79.4255 78.8518  49
   1   2 -15 64.5934 91.3138  38
   1  -2 -15 21.5976 69.4056  35
   1  -2 -14 2904.18 408.734   8
   1   2 -14 3245.45 447.243   8
  -1   2  14 2852.04 369.929   9
  -1  -2  14 3059.04 373.146  12
  -1   2  14 2563.73 347.542  14
  -1   2  14 3006.99 363.374   3
  -1   2  14 3140.84 400.805   5
  -1  -2  14 2758.58 393.606   5
  -1  -2  14 2853.89 190.091  22
  -1   2  14 3069.24 188.693  31
  -1  -2  14 2927.01 199.209  23
  -1   2  13 559.803 209.133   9
  -1  -2  13 621.883 188.495  12
  -1  -2  13 1021.49 239.607   3
   1   2 -13 1013.00 297.378   8
   1  -2 -13 779.998 244.471   8
   1  -2 -13 682.057 159.171   6
  -1   2  13 601.843 196.711  14
  -1   2  13 666.452 205.231   5
  -1   2  13 605.083 89.3229  26
  -1  -2  13 646.440 112.167  22
   1  -2 -12 2016.79 340.799   8
   1   2 -12 2071.91 341.154   8
  -1  -2  12 1770.29 285.749   3
   1  -2 -12 1563.81 216.124   6
  -1   2  12 1742.45 268.502  14
  -1  -2  12 1943.27 282.609  14
  -1   2  12 2095.97 277.375  15
  -1   2  12 1881.38 288.675   5
  -1  -2  12 2180.35 305.339  12
  -1   2  12 1977.44 292.842   9
  -1   2  12 1701.03 126.909  26
  -1  -2  12 1799.02 153.887  22
   1  -2 -11 23.8411 171.130   8
   1   2 -11 60.6800 170.662   8
  -1   2  11 36.7582 129.999   5
  -1  -2  11 69.9229 163.115   3
   1  -2 -11-19.8758 89.1453   6
  -1   2  11 138.142 116.399  15
  -1  -2  11 53.4258 134.632  14
  -1  -2  11-1.29567 134.342   9
  -1  -2  11 23.1701 63.7879  22
  -1   2  11 47.4352 52.3539  26
   1  -2 -10 79501.3 1634.12   6
   1  -2 -10 83043.4 1957.25   8
  -1   2  10 82906.0 1848.46   5
  -1  -2  10 81484.2 1847.23   3
  -1  -2  10 77002.0 1724.28  14
  -1  -2  10 78958.5 1825.11   9
  -1   2  10 77858.1 1700.22  15
  -1   2  10 80335.9 1227.47  26
  -1  -2  10 80245.7 1256.50  22
  -1   2   9 5851.42 415.854   5
   1  -2  -9 5945.78 467.019   8
   1  -2  -9 6203.33 361.802   6
  -1   2   9 5872.47 375.419  15
  -1  -2   9 6462.11 446.423   9
  -1  -2   9 6128.88 390.979  14
  -1   2   9 6420.49 393.072  11
  -1  -2   9 6418.09 436.913   3
   1   2  -9 6242.94 484.514   8
  -1  -2   9 6396.55 220.223  22
  -1   2   8 5904.85 383.141   5
  -1  -2   8 5926.17 365.787  14
   1  -2  -8 6388.02 350.144   6
   1  -2  -8 6349.99 450.308   8
  -1   2   8 6418.01 370.199  11
   1   2  -8 6360.85 458.067   8
  -1   2   8 6012.98 361.798  15
  -1  -2   8 5998.95 406.043   9
  -1  -2   8 7751.25 458.800   3
   1  -2  -7 55364.7 1377.22   8
   1   2  -7 56579.6 1395.44   8
  -1   2   7 54259.6 1224.60   5
  -1  -2   7 53021.2 1177.39  14
  -1  -2   7 53506.4 1272.95   9
   1  -2  -7 53784.1 1147.91   6
  -1   2   7 54190.6 1187.11  11
  -1  -2   7 54456.3 1314.69   3
   1   2  -6 122.657 161.352   8
  -1   2   6 5.33705 98.2337  11
   1  -2  -6 74.5626 91.0265   6
   1  -2  -6 143.489 149.990   8
  -1  -2   6 40.2043 79.5026  14
  -1   2   6 16.6091 93.0003   5
  -1   2   6 216.342 107.498   1
  -1  -2   6 131.374 126.111   9
   1   2  -6 111.576 114.588   4
  -1  -2   6-19.7498 46.3596  11
  -1  -2   6 170.624 127.524   3
   1  -2  -5 242522. 3840.00   8
   1   2  -5 245472. 3828.36   8
  -1   2   5 245667. 3610.16   1
  -1   2   5 248234. 3586.92   5
  -1  -2   5 253813. 3548.70  14
  -1  -2   5 245996. 3311.68  11
   1  -2  -5 247182. 3601.65   6
   1   2  -5 244662. 3704.91   4
  -1  -2   5 239146. 3660.79   9
  -1  -2   5 244142. 3732.53   3
   1  -2  -4 731498. 10189.8   8
   1   2  -4 751828. 10152.6   8
   1   2  -4 755025. 10047.1   4
  -1   2   4 728011. 9846.74   5
  -1  -2   4 779808. 10063.6  12
   1  -2  -4 763808. 9955.36   6
  -1  -2   4 762246. 9611.46   1
  -1   2   4 739630. 9950.47   1
  -1  -2   4 747848. 10043.2   3
  -1  -2   4 743431. 9967.45   9
   1   2  -3 393540. 5584.92   8
   1   2  -3 396831. 5484.87   4
  -1   2   3 395123. 5260.05   5
  -1  -2   3 400150. 5482.11  12
   1  -2  -3 394468. 5429.97   6
   1  -2  -3 387425. 5626.35   8
  -1  -2   3 393445. 5477.12   3
  -1  -2   3 390170. 5380.82   9
  -1   2   2 63685.2 1003.90   5
   1   2  -2 65347.4 1233.60   4
   1   2  -2 62348.1 1283.93   8
  -1  -2   2 65266.4 1204.04  12
   1  -2  -2 64784.8 1216.19   6
   1  -2  -2 63808.1 1332.36   8
  -1  -2   2 63984.8 1191.21   3
  -1  -2   2 63844.7 1119.20   9
   1   2  -1 176661. 2777.16   8
  -1  -2   1 177511. 2648.63  12
  -1  -2   1 176136. 2509.77   7
  -1   2   1 182607. 2364.95   5
  -1  -2   1 178299. 2522.97   9
   1  -2  -1 178873. 2718.71   6
   1   2  -1 180546. 2725.19   4
  -1  -2   0 132519. 1991.15  12
   1  -2   0 131849. 2115.26   6
  -1  -2   0 129461. 1987.67   7
   1   2   0 132302. 2111.25   4
  -1  -2  -1 175965. 2648.10   7
   1  -2   1 180258. 2740.81   6
   1   2   1 179396. 2642.95   5
  -1   2  -1 175218. 2481.92   2
   1  -2   2 2648.66 93.0101   5
  -1   2  -2 2832.46 262.693   7
  -1  -2  -2 3003.14 236.675   7
  -1   2  -2 3039.62 213.574  16
   1   2   2 2965.47 213.395   5
   1  -2   2 2727.51 244.692   6
   1  -2   3 33141.9 856.682   6
   1   2   3 33090.8 783.945   5
   1  -2   3 33262.0 598.935   5
  -1   2  -3 33097.2 906.745   7
  -1   2  -3 33154.6 831.629  16
  -1  -2  -3 33810.8 868.365   7
  -1  -2  -4 2461.31 365.563   7
   1  -2   4 986.433 213.239   6
   1  -2   4 2355.36 218.638   5
  -1   2  -4 1789.50 328.233   7
   1   2   4 806.602 203.336   5
  -1  -2  -4 529.374 128.134  18
  -1   2  -4 987.680 185.661  16
  -1  -2  -5 5287.55 349.099  16
   1   2   5 4721.71 334.576   5
  -1  -2  -5 5519.93 391.720   7
   1  -2   5 5811.46 285.606   5
  -1   2  -5 5157.35 382.737   7
   1  -2   5 5217.44 368.927   6
  -1  -2  -5 5763.54 345.346  18
  -1  -2  -6 904.740 176.358  16
   1   2   6 869.548 165.657   5
  -1  -2  -6 863.964 198.368   7
   1  -2   6 934.703 133.058   5
  -1   2  -6 933.024 205.919   7
  -1  -2  -6 1197.63 163.125  10
  -1  -2  -6 1103.31 189.087  18
  -1  -2  -7 144.658 117.289  18
  -1  -2  -7 241.791 189.889   7
   1   2   7 45.3886 145.288   5
   1  -2   7 209.847 128.848   5
  -1   2  -7 99.4717 111.671  13
  -1  -2  -7 69.1382 98.4283  10
  -1   2  -7 204.692 189.731   7
  -1  -2  -7 47.1274 132.909  16
   1  -2   7 145.815 61.9055  24
   1  -2   8 1867.73 210.928   5
  -1  -2  -8 2225.74 283.084  16
  -1  -2  -8 1717.88 232.697  18
  -1   2  -8 1783.77 279.302   7
  -1  -2  -8 1750.63 191.952  10
  -1  -2  -8 1855.54 281.326   7
   1   2   8 1982.90 249.043   5
  -1   2  -8 2252.86 245.255  13
   1  -2   8 1919.04 126.151  24
  -1   2  -9 2345.80 314.597   7
   1   2   9 2865.82 302.291   5
  -1  -2  -9 2590.60 326.448   7
  -1   2  -9 2873.57 286.263  13
   1  -2   9 2925.83 268.105   5
   1  -2   9 2968.04 137.978  23
   1  -2   9 2819.49 162.624  24
  -1  -2 -10 1700.06 315.632   7
   1  -2  10 1501.09 249.050   5
   1   2  10 1706.10 294.304   5
  -1   2 -10 1709.90 245.737  13
  -1   2 -10 1421.69 281.961   7
   1   2  10 1484.35 106.278  22
   1  -2  10 1574.40 134.926  24
   1  -2  10 1520.35 113.581  23
   1   2  11 1057.41 224.731   5
  -1   2 -11 1291.01 217.222  13
  -1   2 -11 873.126 234.722   7
   1  -2  11 1302.03 222.525   5
  -1  -2 -11 1374.81 279.570   7
   1   2  11 1005.84 91.0121  22
   1  -2  11 1164.19 101.209  23
  -1   2 -11 1065.53 117.992  29
   1  -2  11 976.828 117.146  24
   1  -2  12 27366.0 1011.01   5
  -1  -2 -12 27954.9 1150.88   7
   1   2  12 27742.2 1071.27   5
  -1   2 -12 26267.6 979.506  13
  -1   2 -12 26334.3 1139.46   7
  -1  -2 -12 27304.1 622.722  29
   1   2  12 27121.3 559.668  22
   1   2  12 28693.1 635.656  31
   1  -2  12 26681.2 616.868  24
   1  -2  12 27535.6 571.866  23
   1   2  13 2677.96 354.744   5
  -1   2 -13 2334.56 376.510   7
  -1  -2 -13 2865.52 397.673   7
   1  -2  13 2386.55 313.762   5
   1   2  13 2528.71 180.699  31
   1   2  13 2566.66 151.129  22
   1  -2  13 2713.39 186.089  24
  -1  -2 -13 2497.33 177.420  29
   1  -2  13 2624.72 158.037  23
  -1   2 -14 30.2534 162.575   7
   1  -2  14 485.880 198.326   5
   1   2  14 260.068 157.047   5
  -1  -2 -14 411.288 206.081   7
  -1  -2 -14 277.906 96.9715  29
   1   2  14 232.930 85.1383  31
   1  -2  14 313.869 93.7335  24
   1  -2  14 330.561 77.6634  23
   1   2  14 358.562 78.7635  22
   1  -2  15 881.779 108.735  23
   1   2  15 928.012 111.397  22
   1  -2  15 1017.19 132.704  33
   1   2  15 805.685 124.354  31
   1  -2  15 805.928 123.738  24
  -1  -2 -15 982.911 278.796   7
  -1   2 -15 924.126 268.119   7
   1  -2  15 1089.03 266.401   5
   1   2  15 904.019 251.593   5
  -1   2 -15 1018.71 153.633  43
   1  -2  15 1228.69 172.785  51
  -1  -2 -15 1001.12 144.618  45
   1   2  15 1237.52 151.788  36
  -1  -2 -15 861.538 123.031  38
  -1   2 -15 891.401 125.881  38
   1  -2  16 1369.91 160.630  33
   1   2  16 961.669 117.434  22
   1  -2  16 896.993 118.955  23
   1   2  16 782.729 129.393  31
   1  -2  16 962.598 132.829  24
   1   2  16 716.916 262.715   5
  -1  -2 -16 758.289 258.666   7
   1  -2  16 1059.37 287.338   5
  -1   2 -16 801.082 264.289   7
   1  -2  16 739.397 153.810  51
  -1   2 -16 1060.70 165.241  43
  -1  -2 -16 953.167 154.548  45
   1   2  16 828.042 129.480  36
  -1  -2 -16 1171.32 132.863  35
  -1   2 -16 990.901 142.425  38
   1  -2  16 1046.95 135.718  36
  -1  -2 -16 899.993 142.142  38
   1   2  17 4552.73 277.016  31
   1  -2  17 5030.42 252.444  23
   1   2  17 4687.72 240.321  22
   1   2  17 4611.07 287.764  24
   1  -2  17 4620.87 275.288  24
  -1  -2 -17 4308.51 537.195   7
   1  -2  17 4698.26 527.038   5
   1   2  17 4229.15 516.688   5
  -1   2 -17 5260.66 584.342   7
   1  -2  17 4837.78 341.987  51
  -1  -2 -17 4955.20 313.056  45
  -1   2 -17 4975.20 331.545  43
  -1  -2 -17 4671.66 260.650  35
   1  -2  17 5001.49 290.459  33
   1   2  17 4944.96 294.442  36
  -1  -2 -17 5089.94 292.700  38
  -1   2 -17 4561.62 285.535  38
   1   2  18 60.2499 103.770  31
   1   2  18 170.491 105.189  33
   1  -2  18 66.3582 73.2775  23
   1  -2  18 103.403 93.4132  24
   1  -2  18 125.960 112.650  33
   1   2  18-49.3841 99.4993  24
  -1   2 -18 239.006 183.496   7
  -1  -2 -18 33.7881 134.391   7
   1  -2  18 373.777 214.251   5
   1   2  18 199.074 181.474   5
   1  -2  18 236.402 145.658  51
  -1   2 -18-64.0586 127.051  43
  -1  -2 -18-16.1123 106.248  45
  -1   2 -18 99.2238 98.4885  38
  -1  -2 -18 82.1368 103.373  38
   1   2  18 48.4790 86.6387  36
  -1  -2 -18 156.353 84.8779  35
   1   2  19 122.046 94.3118  33
   1  -2  19 124.227 95.1026  24
   1  -2  19 56.6488 97.8588  33
   1   2  19 39.0854 100.415  31
   1   2  19 187.357 124.666  24
  -1  -2 -19 97.4774 176.360   7
   1  -2  19 345.085 232.697   5
  -1   2 -19 424.158 236.772   7
   1   2  19-171.970 220.269   5
  -1  -2 -19-51.6559 120.436  45
   1  -2  19 310.356 158.228  51
  -1  -2 -19 40.5364 77.0087  35
  -1  -2 -19 86.6652 114.430  38
  -1   2 -19 101.957 108.355  38
   1   2  19-38.6982 93.3859  36
   1  -2  20 26801.2 716.913  24
   1   2  20 26688.4 741.839  24
   1  -2  20 25398.8 721.170  30
  -1   2 -20 26817.9 756.308  38
  -1  -2 -20 27114.8 751.664  38
  -1  -2 -20 26808.7 687.881  35
   1   2  20 25723.6 713.966  33
   1   2  20 26563.1 733.294  36
   1  -2  20 25687.1 734.221  33
   1  -2  21 11943.4 454.995  24
   1  -2  21 11304.2 454.394  30
   1   2  21 11416.5 466.815  24
  -1  -2 -21 12660.0 497.449  38
   1  -2  21 12433.6 488.804  33
   1   2  21 12566.9 467.945  36
  -1   2 -21 12513.3 498.680  38
   1   2  21 12027.0 455.398  33
   1  -2  22 605.529 129.166  30
   1   2  22 608.031 129.782  33
   1  -2  22 652.343 149.952  33
   1   2  22 431.184 118.139  24
   1  -2  22 597.310 129.179  24
  -1  -2 -22 684.273 149.728  38
  -1   2 -22 469.167 154.017  38
   1   2  22 324.237 105.895  36
   1  -2  23 1827.26 190.587  33
   1  -2  23 1904.45 170.955  24
   1  -2  23 2102.49 189.420  30
   1   2  23 1810.87 184.112  24
   1   2  23 1907.39 182.598  33
  -1   2 -23 1758.76 200.109  38
  -1  -2 -23 1778.28 194.337  38
   1   2  23 1920.11 176.661  36
   1  -2  24 1786.16 169.452  30
   1   2  24 1601.46 163.766  24
   1  -2  24 1606.51 177.929  33
  -1  -2 -24 1887.57 189.132  38
  -1   2 -24 1586.04 187.300  38
   1   2  24 1657.15 163.363  33
   1  -2  25 1212.05 148.312  33
   1   2  25 1161.24 134.711  24
   1  -2  25 1123.54 129.832  30
   1   2  25 1261.38 138.244  33
   1   2  25 1260.92 142.080  30
  -1   2 -25 1305.25 143.817  49
  -1   2 -25 1328.73 165.545  38
  -1  -2 -25 1185.69 149.103  38
   1   2  26 1279.89 130.875  30
   1  -2  26 1461.20 124.587  30
  -1  -2 -26 1877.96 168.603  49
  -1   2 -26 1484.62 132.035  49
   1  -2  26 1661.79 147.989  33
   1   2  26 1621.40 137.054  33
  -1   2 -26 1705.07 160.140  38
  -1  -2 -26 1622.08 145.309  38
   1   2  27 89.4959 56.2136  30
   1  -2  27 60.8175 58.8455  33
   1   2  27 315.633 68.3440  33
  -1  -2 -27 338.277 82.4520  49
  -1  -2 -27 35.0478 59.7500  38
  -1   2 -27 219.386 78.8130  38
  -1  -2 -28 1671.72 117.828  49
  -1   2 -28 1954.86 128.222  38
   1  -2  28 1852.29 117.627  33
   1  -3 -28 1004.50 99.5037  49
  -1   3  28 961.733 92.8340  33
  -1  -3  27 61.9443 58.5257  33
  -1   3  27 122.518 71.2581  33
   1  -3 -27 156.647 82.7169  49
  -1  -3  27 189.921 55.6012  34
   1   3 -27 98.8080 66.4890  38
  -1  -3  26 1173.51 128.575  33
   1  -3 -26 1133.41 138.347  49
   1   3 -26 1305.76 132.684  38
  -1   3  26 1523.11 147.130  33
  -1  -3  25 267.130 85.7442  33
  -1   3  25 267.450 106.245  33
   1   3 -25 217.861 78.7958  49
   1  -3 -25 189.481 118.780  49
   1   3 -25 336.709 108.652  38
  -1   3  24 207.677 79.5552  23
  -1   3  24 442.533 109.720  22
  -1  -3  24 212.485 95.5110  23
  -1  -3  24 254.347 99.7103  33
   1  -3 -24 302.701 133.765  49
   1   3 -24 253.202 96.6946  49
   1   3 -24 308.710 112.292  38
  -1  -3  23-85.3895 104.098  33
  -1  -3  23 188.695 98.7797  23
  -1   3  23-16.4746 82.6632  23
  -1   3  23 26.2038 69.1516  31
  -1   3  23 57.2665 87.3284  22
   1  -3 -23 102.846 133.951  49
   1   3 -23 29.7859 92.8412  49
   1   3 -23 106.153 112.206  38
   1   3 -23 22.1225 96.4780  40
  -1  -3  22 26.7365 99.1667  33
  -1  -3  22 172.201 102.999  23
  -1   3  22 156.128 96.8319  23
  -1   3  22 66.9309 87.9631  22
  -1   3  22 15.7616 73.8306  31
   1  -3 -22 213.156 146.796  49
   1   3 -22 19.5761 87.8533  49
   1   3 -22 216.066 133.522  40
   1   3 -22-31.6658 106.058  38
  -1  -3  21 1772.07 193.117  23
  -1   3  21 1908.49 197.387  22
  -1   3  21 1688.82 192.527  23
  -1   3  21 1794.45 171.000  31
   1  -3 -21 1865.64 218.525  49
   1   3 -21 1779.66 183.706  49
   1   3 -21 1876.17 200.328  38
   1   3 -21 1753.12 220.408  40
  -1  -3  21 1895.18 192.631  33
  -1  -3  20 7283.96 361.799  23
  -1   3  20 6848.82 355.833  22
  -1   3  20 6632.02 320.445  31
  -1   3  20 6379.37 649.061  14
  -1  -3  20 5948.76 574.334  12
   1  -3 -20 6875.10 378.321  49
   1   3 -20 6120.98 326.735  49
   1  -3 -20 6796.25 362.284  35
   1   3 -20 6646.49 353.624  38
  -1  -3  20 6662.31 346.294  33
  -1  -3  19 2845.03 227.250  22
  -1   3  19 3150.13 244.926  22
  -1   3  19 2829.82 210.926  31
  -1  -3  19 3432.35 249.696  23
   1   3 -19 3142.84 492.941   8
   1  -3 -19 2985.61 497.299   8
  -1  -3  19 2962.95 467.195   5
  -1   3  19 3808.66 510.709   9
  -1  -3  19 3217.08 422.528  12
  -1   3  19 3289.26 501.500   5
  -1   3  19 3475.82 481.549  14
   1  -3 -19 3453.88 274.331  49
   1   3 -19 3006.06 232.409  49
   1  -3 -19 3395.39 258.357  35
   1   3 -19 3280.61 248.702  38
  -1  -3  19 3315.63 241.783  33
  -1  -3  18 5912.29 312.867  22
  -1  -3  18 5972.71 320.420  23
  -1   3  18 5675.12 295.757  31
   1   3 -18 6249.10 693.696   8
   1  -3 -18 5103.63 606.305   8
  -1  -3  18 6346.16 657.327   5
  -1  -3  18 5607.12 559.411  12
  -1   3  18 6249.63 651.455   5
  -1   3  18 5591.13 582.441   9
  -1   3  18 4920.53 551.968  14
  -1   3  18 5588.08 557.030   3
   1   3 -18 4869.99 289.338  49
   1  -3 -18 6039.26 340.668  49
  -1  -3  18 5571.76 308.412  33
   1   3 -18 6325.72 314.135  41
   1  -3 -18 6065.10 324.200  35
   1   3 -18 5386.67 312.958  38
  -1   3  17 691.747 118.933  31
  -1  -3  17 1173.31 157.520  22
  -1  -3  17 958.702 145.526  23
  -1  -3  17 907.319 147.562  33
   1  -3 -17 797.154 275.238   8
   1   3 -17 1611.13 341.440   8
  -1   3  17 714.291 218.622   3
  -1  -3  17 710.119 266.814   5
  -1  -3  17 880.798 235.644  12
  -1   3  17 1113.20 286.694  14
  -1   3  17 801.034 281.349   5
  -1   3  17 1358.34 326.647   9
   1  -3 -17 975.569 164.663  49
   1  -3 -17 972.428 170.928  42
   1   3 -17 890.383 135.051  49
   1   3 -17 846.028 148.062  38
   1  -3 -17 689.048 145.198  35
   1   3 -17 1058.31 148.473  41
  -1  -3  16 5896.78 292.366  22
  -1   3  16 6013.08 286.354  31
  -1  -3  16 5984.48 301.447  23
   1  -3 -16 5869.05 606.370   8
   1   3 -16 6084.02 639.262   8
  -1  -3  16 6288.58 615.345   5
  -1   3  16 6230.85 571.230   3
  -1   3  16 5554.42 552.531  14
  -1  -3  16 6014.36 556.092  12
  -1   3  16 5385.22 563.332   5
  -1   3  16 5981.09 561.942   9
   1   3 -16 5788.93 288.360  49
   1  -3 -16 5564.37 339.518  42
   1  -3 -16 6285.52 328.027  49
   1   3 -16 6487.64 309.787  41
   1  -3 -16 5911.52 311.325  35
   1   3 -16 5846.42 305.222  38
  -1  -3  15 693.645 123.340  23
  -1   3  15 670.129 110.636  31
  -1  -3  15 692.176 124.383  22
  -1   3  15 589.662 210.319   9
   1  -3 -15 1318.59 317.970   8
  -1   3  15 541.606 185.678   3
  -1  -3  15 607.598 204.546  12
  -1  -3  15 859.873 274.040   5
  -1   3  15 759.294 236.666  14
  -1   3  15 470.343 233.139   5
   1   3 -15 857.275 293.789   8
   1   3 -15 759.052 117.233  49
   1  -3 -15 760.072 149.065  42
   1  -3 -15 762.512 132.350  49
   1  -3 -15 672.583 122.959  35
   1   3 -15 745.827 121.667  41
   1   3 -15 634.068 114.013  38
   1  -3 -14 21665.5 1082.20   8
   1   3 -14 22864.4 1149.97   8
  -1   3  14 23174.8 1074.79   5
  -1   3  14 21652.9 1008.93  14
  -1  -3  14 22159.8 1000.44  12
  -1   3  14 21559.0 1007.90   9
  -1  -3  14 22874.9 581.895  23
  -1  -3  14 21934.2 561.777  22
  -1   3  14 21751.7 533.508  26
  -1   3  13 1562.58 287.563   9
   1  -3 -13 1749.53 321.744   8
   1   3 -13 2104.26 370.840   8
  -1   3  13 1383.78 255.547  15
  -1   3  13 1756.48 300.176   5
   1  -3 -13 1864.45 260.195   6
  -1   3  13 1526.48 303.726  14
  -1  -3  13 1906.50 306.756  12
  -1  -3  13 1545.67 143.373  23
  -1  -3  13 1524.99 145.863  22
  -1   3  13 1583.31 132.052  26
  -1   3  12 718.448 213.228   5
  -1   3  12 1061.02 228.583  15
   1  -3 -12 1104.09 271.277   8
   1  -3 -12 953.537 191.040   6
   1   3 -12 1049.82 262.672   8
  -1  -3  12 878.629 220.232  12
  -1  -3  12 1123.90 121.005  23
  -1   3  12 874.972 105.023  26
  -1  -3  12 1230.87 123.380  22
   1  -3 -11 203.682 157.220   8
   1   3 -11 568.935 246.595   8
  -1   3  11 201.900 148.283  15
  -1   3  11 436.408 194.532   5
  -1  -3  11 115.593 137.713  12
   1  -3 -11 383.646 142.048   6
  -1  -3  11 260.037 76.8082  22
  -1  -3  11 295.100 91.5586  23
  -1   3  11 190.443 66.2653  26
   1  -3 -10 11679.7 666.062   8
   1   3 -10 12129.7 713.050   8
  -1   3  10 10809.9 596.830   5
  -1  -3  10 11524.9 630.731  12
   1  -3 -10 10640.2 542.419   6
  -1   3  10 10541.1 563.213  15
  -1  -3  10 10830.0 316.250  22
  -1   3  10 10520.5 309.285  26
  -1  -3  10 10801.3 325.778  23
  -1   3   9 1280.32 210.322  15
   1  -3  -9 814.955 215.723   8
   1   3  -9 869.362 225.379   8
   1  -3  -9 977.246 183.070   6
  -1  -3   9 775.813 194.543  12
  -1   3   9 883.781 189.878  11
  -1   3   9 860.690 196.423   5
  -1  -3   9 824.737 95.0935  23
  -1  -3   9 878.490 93.2812  22
   1  -3  -8 850.823 209.883   8
  -1   3   8 1020.02 188.033  15
  -1   3   8 794.117 165.276   5
   1   3  -8 921.070 226.541   8
  -1   3   8 818.668 170.097  11
  -1  -3   8 880.090 188.093  12
   1  -3  -8 896.580 168.568   6
  -1  -3   8 955.389 97.5390  23
  -1  -3   8 858.102 86.4403  22
   1   3  -7 43681.4 1222.86   8
   1   3  -7 40701.2 1126.88   4
  -1  -3   7 42564.0 1132.13  12
  -1   3   7 42060.9 1061.22   5
   1  -3  -7 40201.3 1041.32   6
  -1   3   7 41623.6 1051.34   1
  -1   3   7 40736.4 1059.08  11
   1  -3  -7 42068.7 1186.16   8
  -1  -3   7 43545.1 729.282  23
  -1  -3   7 43340.0 709.489  22
   1  -3  -6 20907.5 676.965   6
   1   3  -6 22201.8 786.696   8
  -1   3   6 21849.6 687.625  11
  -1   3   6 21452.9 670.459   5
   1   3  -6 21903.6 749.653   4
   1  -3  -6 21676.1 776.265   8
  -1   3   6 21915.9 690.239   1
  -1  -3   6 20740.4 722.741  12
   1  -3  -5 54078.7 1318.38   8
   1   3  -5 57957.6 1321.18   8
  -1   3   5 56297.7 1204.29   1
  -1   3   5 56564.6 1150.46   5
  -1  -3   5 54710.1 1260.91  12
   1  -3  -5 60557.8 1250.27   6
   1   3  -5 57145.9 1291.99   4
   1  -3  -4 112814. 2100.20   8
  -1  -3   4 113865. 2022.47  12
   1   3  -4 116631. 2070.68   4
  -1   3   4 115180. 1868.34   5
   1  -3  -4 116364. 2005.65   6
  -1   3   4 115915. 1975.36   1
   1   3  -4 115966. 2072.20   8
   1  -3  -3 31200.9 872.522   8
   1   3  -3 30984.5 840.061   8
   1  -3  -3 31734.9 822.721   6
  -1  -3   3 31521.6 487.905   6
  -1  -3   3 29838.2 798.364  12
  -1   3   3 32098.0 686.607   5
   1   3  -3 32526.9 856.646   4
   1   3  -2 29161.1 797.319   4
   1   3  -2 28996.1 778.807   8
  -1  -3   2 28622.6 747.807  12
   1  -3  -2 29513.4 784.390   6
  -1   3   2 30481.9 695.421  10
  -1   3   2 29622.2 606.044   5
   1   3  -1 272622. 3936.66   8
  -1  -3   1 276917. 3724.49   7
  -1   3   1 261509. 3598.91   5
   1  -3  -1 269841. 3976.34   6
   1   3  -1 280327. 4003.30   4
  -1   3   1 270557. 3840.60  10
  -1  -3   0 19117.5 518.077   7
   1  -3   0 19352.8 616.644   6
  -1   3   0 19736.8 574.572  10
   1   3   0 19335.3 623.560   4
  -1   3  -1 69995.8 1056.94   2
   1   3   1 69778.5 1342.49   5
  -1  -3  -1 71756.5 1304.62   7
  -1   3  -1 67064.3 1331.97  10
   1  -3   1 70175.4 1387.57   6
   1   3   1 68655.6 1390.44   4
  -1  -3  -2 3760.08 265.787   7
   1  -3   2 4104.34 308.733   6
  -1   3  -2 3519.99 269.886  10
   1   3   2 3522.14 260.891   5
   1  -3   3 368.990 161.415   6
   1   3   3 688.924 171.548   5
  -1   3  -3 364.467 158.181   7
  -1  -3  -3 393.551 151.343   7
  -1   3  -3 579.567 169.892  10
  -1   3  -4 50123.4 1278.15   7
  -1  -3  -4 51393.6 1226.22   7
   1   3   4 52015.9 1168.40   5
   1  -3   4 51202.2 1210.69   6
  -1  -3  -4 54884.4 1213.10  18
  -1   3  -5 3531.37 340.485   7
   1   3   5 3283.13 285.643   5
  -1  -3  -5 3532.58 321.489   7
   1  -3   5 3567.09 313.477   6
  -1   3  -5 4448.39 321.478  13
  -1  -3  -5 3642.79 300.335  16
  -1  -3  -5 3445.60 282.122  18
   1  -3   6 1147.14 208.846   6
  -1  -3  -6 1275.91 211.358  16
  -1   3  -6 958.439 168.603  13
  -1   3  -6 931.352 229.393   7
   1   3   6 1216.02 202.436   5
  -1  -3  -6 922.963 221.717   7
  -1  -3  -6 826.185 161.682  18
   1  -3   7 106623. 1893.40   5
  -1  -3  -7 106619. 2153.46  16
  -1  -3  -7 106439. 2189.42   7
   1   3   7 105373. 2079.59   5
  -1  -3  -7 108015. 1884.59  10
  -1   3  -7 108682. 2111.19  13
  -1   3  -7 106696. 2242.02   7
  -1  -3  -7 104482. 2109.08  18
   1  -3   7 111527. 1601.77  24
  -1  -3  -8 448.876 151.559  18
  -1  -3  -8 572.604 117.164  10
   1  -3   8 335.360 123.825   5
  -1  -3  -8 308.669 158.729  16
  -1   3  -8 123.372 156.593   7
  -1  -3  -8 303.411 152.345   7
  -1   3  -8 445.323 166.973  13
   1   3   8 471.340 178.905   5
   1  -3   8 552.016 92.5829  24
   1  -3   9 4419.06 331.253   5
  -1   3  -9 3897.47 410.147   7
   1   3   9 4889.96 397.583   5
  -1  -3  -9 4396.78 421.527   7
  -1   3  -9 4706.81 394.847  13
  -1  -3  -9 3875.52 380.528  16
  -1  -3  -9 4628.46 207.803  28
   1  -3   9 4344.82 199.218  24
  -1  -3  -9 4087.87 375.014  18
   1   3  10 63360.0 1647.41   5
  -1  -3 -10 63325.9 1743.24   7
   1  -3  10 62701.4 1507.96   5
  -1   3 -10 61844.0 1747.59   7
  -1   3 -10 64633.0 1626.79  13
   1  -3  10 63759.2 1047.06  23
  -1  -3 -10 64457.6 1113.70  28
   1  -3  10 63746.3 1089.84  24
   1   3  10 68091.6 1017.80  22
   1   3  11 16096.1 782.937   5
  -1   3 -11 14488.7 812.053   7
  -1   3 -11 13535.3 717.687  13
  -1  -3 -11 16030.4 837.882   7
   1  -3  11 15186.8 691.577   5
   1  -3  11 14681.3 418.851  24
   1   3  11 15533.7 365.058  22
   1  -3  11 14791.8 385.659  23
  -1   3 -12 875.911 253.878   7
  -1  -3 -12 959.067 248.414   7
   1  -3  12 1062.85 228.362   5
   1   3  12 1156.43 243.885   5
   1  -3  12 1215.38 115.362  23
   1   3  12 1079.22 123.084  31
   1  -3  12 1102.66 124.020  24
  -1  -3 -12 1061.07 117.390  29
   1   3  12 1043.38 98.1534  22
   1  -3  13 5262.22 456.445   5
  -1  -3 -13 5325.41 529.294   7
   1   3  13 4810.82 476.933   5
  -1   3 -13 4812.95 515.220   7
   1   3  13 5455.40 262.796  31
   1  -3  13 4875.52 225.954  23
   1   3  13 5352.34 217.987  22
   1  -3  13 4999.81 248.045  24
  -1  -3 -13 4904.75 250.447  29
   1  -3  14 274.141 94.4838  24
   1  -3  14 314.536 82.5563  23
   1   3  14 336.557 77.9999  22
   1   3  14 369.683 100.526  31
  -1  -3 -14 236.803 88.3231  29
   1  -3  14 321.195 86.2707  33
   1  -3  14 42.8547 134.839   5
  -1   3 -14 390.720 205.814   7
   1   3  14 22.0902 174.461   5
  -1  -3 -14 4.75367 148.371   7
  -1  -3 -14 480.716 106.698  45
  -1   3 -14 356.109 126.091  43
  -1   3 -14 454.424 110.693  38
   1   3  15 3289.46 189.248  22
   1  -3  15 3264.44 202.909  23
   1  -3  15 3322.67 217.891  24
   1   3  15 2831.53 209.095  31
   1  -3  15 3289.87 403.660   5
  -1   3 -15 2943.24 423.939   7
   1   3  15 3051.93 413.620   5
  -1  -3 -15 3218.74 434.879   7
  -1  -3 -15 3782.26 262.198  45
   1  -3  15 3904.67 304.111  51
  -1   3 -15 3454.34 262.200  43
  -1  -3 -15 3482.13 218.994  35
   1   3  15 3410.41 234.908  36
  -1   3 -15 3395.48 230.762  38
   1  -3  15 3153.50 221.408  33
  -1  -3 -15 3328.53 224.018  38
   1  -3  16 647.067 122.495  24
   1  -3  16 775.909 123.663  30
   1   3  16 755.389 101.779  22
   1  -3  16 742.872 128.036  33
   1   3  16 588.241 125.797  31
   1  -3  16 504.122 101.356  23
  -1  -3 -16 847.903 261.560   7
  -1   3 -16 616.130 242.695   7
   1  -3  16 809.746 235.357   5
   1   3  16 795.027 267.863   5
  -1   3 -16 824.899 171.037  43
  -1  -3 -16 669.392 141.331  45
   1  -3  16 684.184 169.136  51
   1   3  16 451.661 110.192  36
  -1  -3 -16 711.549 131.810  35
  -1  -3 -16 788.395 137.481  38
  -1   3 -16 759.492 130.107  38
   1  -3  17 16271.9 517.165  24
   1  -3  17 16471.1 526.624  30
   1   3  17 16004.9 461.318  22
   1   3  17 15460.5 527.237  31
   1  -3  17 15792.4 951.072   5
   1   3  17 15374.4 986.244   5
  -1  -3 -17 16772.3 1042.18   7
  -1   3 -17 15495.8 997.788   7
   1  -3  17 15323.4 630.095  51
  -1   3 -17 17357.3 622.881  43
  -1  -3 -17 16712.1 590.514  45
  -1  -3 -17 15712.9 529.901  38
   1  -3  17 16104.3 538.789  33
  -1  -3 -17 14659.8 489.636  35
  -1   3 -17 15645.0 533.805  38
   1   3  17 16264.8 548.924  36
   1   3  18 6506.36 342.417  31
   1   3  18 6591.61 345.405  24
   1  -3  18 6917.90 345.883  30
   1  -3  18 7219.43 338.978  24
   1  -3  18 7683.31 679.037   5
  -1   3 -18 7815.88 716.164   7
   1   3  18 7201.85 696.793   5
  -1  -3 -18 7064.04 693.278   7
  -1   3 -18 7019.42 401.156  43
   1  -3  18 5726.44 402.305  51
  -1  -3 -18 7290.56 397.020  45
  -1   3 -18 6953.47 359.383  38
  -1  -3 -18 7175.89 334.206  35
   1   3  18 6766.64 355.543  36
  -1  -3 -18 7311.47 361.989  38
   1  -3  18 6713.89 348.959  33
   1   3  19 46.9018 115.710  24
   1  -3  19 127.133 89.6783  30
   1   3  19-46.7714 104.022  31
   1   3  19-60.0607 91.3907  33
   1  -3  19-128.849 102.059  33
   1   3  19 78.2195 166.538   5
  -1   3 -19 406.901 203.579   7
  -1  -3 -19 156.489 198.705   7
   1  -3  19 200.288 192.144   5
  -1  -3 -19-55.5716 122.354  45
   1  -3  19-37.2490 124.182  51
  -1  -3 -19-35.1914 101.876  38
  -1  -3 -19-28.0877 81.5372  35
  -1   3 -19 21.1720 107.085  38
   1   3  19 31.2463 94.6678  36
   1  -3  20 40668.7 917.324  24
   1  -3  20 39868.3 924.740  30
   1   3  20 39891.5 956.036  31
   1   3  20 40276.0 954.048  24
  -1  -3 -20 41835.9 1045.99  45
   1  -3  20 35722.4 1057.15  51
  -1  -3 -20 39888.0 949.865  38
   1  -3  20 40577.3 966.386  33
   1   3  20 39488.6 918.256  33
   1   3  20 39076.2 945.031  36
  -1   3 -20 39112.0 958.242  38
  -1  -3 -20 40547.9 904.333  35
   1  -3  21 3296.55 237.029  30
   1  -3  21 3626.28 243.749  24
   1   3  21 3060.74 246.121  24
   1   3  21 3442.18 257.630  36
  -1  -3 -21 3275.09 233.532  35
   1   3  21 3534.81 243.830  33
  -1   3 -21 3249.57 271.290  38
   1  -3  21 3371.42 261.731  33
  -1  -3 -21 3080.99 251.088  38
   1  -3  22 1166.22 173.015  33
   1   3  22 1079.53 151.901  24
   1   3  22 1091.86 148.715  33
   1  -3  22 962.882 143.857  30
   1  -3  22 1301.82 147.986  24
  -1   3 -22 1129.91 184.580  38
  -1  -3 -22 1204.08 167.325  38
   1   3  22 986.743 143.635  36
  -1  -3 -22 1478.13 159.272  35
   1   3  23 1197.02 156.371  24
   1  -3  23 1151.11 160.201  33
   1   3  23 1097.48 138.128  33
   1  -3  23 1206.61 149.024  30
  -1   3 -23 1236.58 187.162  38
  -1  -3 -23 1023.18 148.231  38
   1   3  23 1246.03 148.216  36
   1  -3  24 1519.08 147.829  30
   1  -3  24 1480.52 171.406  33
   1   3  24 1470.78 158.392  24
  -1  -3 -24 1518.13 164.462  38
  -1   3 -24 1481.84 178.262  38
   1   3  24 1409.20 146.579  36
   1   3  24 1664.75 162.285  33
   1   3  25 1609.58 150.163  24
   1  -3  25 1838.24 146.549  30
   1   3  25 1529.03 153.278  30
  -1   3 -25 1516.75 134.806  49
   1  -3  25 1722.10 169.299  33
  -1   3 -25 1618.53 170.876  38
   1   3  25 1713.15 148.396  33
  -1  -3 -25 1508.26 153.128  38
  -1   3 -25 1509.13 140.818  41
   1   3  26 800.411 96.5365  33
   1  -3  26 965.739 119.821  33
   1   3  26 917.920 114.476  30
  -1  -3 -26 915.112 130.365  49
  -1   3 -26 1007.75 132.632  38
  -1  -3 -26 779.221 107.283  38
   1  -3  27 9.89475 57.3071  33
   1   3  27-42.1721 48.3842  33
   1   3  27 55.2763 53.9111  30
  -1  -3 -27 120.082 69.3262  49
  -1   3 -27 36.8282 70.1549  38
  -1  -3 -27 115.088 56.0333  38
  -1  -3 -28 391.083 68.4729  49
  -1   3 -28 324.191 65.7495  38
  -1   4  28 550.807 73.4772  33
   1  -4 -28 457.031 71.8500  49
   1  -4 -27 1200.29 125.152  49
  -1  -4  27 1166.79 98.5538  34
  -1  -4  27 1245.26 104.015  33
  -1   4  27 1232.05 117.764  33
  -1   4  26 73.9400 77.7152  33
  -1  -4  26 58.7408 58.4035  33
   1  -4 -26 28.7336 89.4679  49
   1   4 -26 21.2685 80.4777  38
  -1  -4  26 114.866 65.0649  34
  -1  -4  25 2147.70 164.790  27
   1  -4 -25 2261.06 202.998  49
  -1   4  25 2179.72 187.050  33
   1   4 -25 2131.20 181.700  38
  -1  -4  25 1802.73 156.674  33
  -1   4  24 598.429 99.2258  31
  -1   4  24 516.864 102.650  23
  -1  -4  24 289.155 96.8616  23
  -1   4  24 514.557 105.234  22
  -1  -4  24 412.175 102.351  33
   1  -4 -24 179.792 130.299  49
   1   4 -24 319.993 115.545  40
   1   4 -24 514.095 137.306  38
  -1  -4  23 14467.0 501.906  23
  -1   4  23 14448.7 496.165  22
  -1   4  23 14723.0 465.052  31
  -1   4  23 14772.1 493.819  23
   1  -4 -23 16022.0 552.919  49
   1   4 -23 14523.7 553.947  40
  -1  -4  23 14375.8 484.448  33
   1   4 -23 15613.9 520.239  38
  -1  -4  22 5490.62 310.464  23
  -1   4  22 5713.25 290.943  31
  -1   4  22 5630.39 309.953  23
  -1   4  22 5378.68 309.660  22
   1  -4 -22 6466.56 365.998  49
  -1  -4  22 5571.68 305.680  33
   1   4 -22 5959.31 331.880  38
   1   4 -22 5932.09 369.431  40
  -1  -4  21 30.4719 94.3615  33
  -1   4  21 97.7527 91.6903  31
  -1  -4  21 197.847 115.146  23
  -1   4  21 216.817 117.665  22
   1  -4 -21 96.4821 144.049  49
   1   4 -21 206.648 134.433  38
   1   4 -21 296.090 142.805  40
   1   4 -21 148.740 98.9930  41
   1  -4 -21 116.167 134.708  35
  -1  -4  20 2117.58 209.812  23
  -1   4  20 2094.73 194.983  31
  -1   4  20 2154.81 209.778  22
  -1   4  20 2672.28 429.535  14
   1  -4 -20 2233.62 226.524  49
   1   4 -20 1975.86 182.870  49
   1   4 -20 1974.61 189.726  41
   1   4 -20 2068.66 219.830  38
   1  -4 -20 2006.61 215.688  35
  -1  -4  20 2069.39 199.810  33
  -1   4  19 4953.99 298.839  22
  -1  -4  19 4859.22 295.069  23
  -1   4  19 4641.05 276.811  31
  -1  -4  19 5281.81 610.202   5
  -1   4  19 4228.09 557.029   5
  -1   4  19 4428.97 541.660  14
  -1   4  19 4458.16 549.725   9
   1   4 -19 4305.31 264.460  49
   1  -4 -19 4432.85 302.699  49
   1  -4 -19 4904.32 301.450  35
   1   4 -19 4810.45 288.608  41
  -1  -4  19 4390.57 277.096  33
   1   4 -19 4640.10 295.884  38
  -1  -4  18 48.1177 92.4817  33
  -1   4  18 106.494 88.0234  31
  -1  -4  18 56.6027 102.726  23
   1  -4 -18-13.4382 185.372   8
   1   4 -18 329.081 290.535   8
  -1   4  18 89.3388 179.128   5
  -1  -4  18 21.2706 142.383  12
  -1  -4  18-53.8490 157.094   5
  -1   4  18-42.7100 198.291  14
  -1   4  18-103.806 138.039   3
  -1   4  18 236.674 197.243   9
   1   4 -18 144.302 101.907  49
   1  -4 -18-104.996 115.535  42
   1  -4 -18-1.14029 110.092  49
   1   4 -18 64.2355 110.287  38
   1   4 -18 101.491 91.6427  41
   1  -4 -18 140.230 101.034  35
  -1  -4  17 8704.22 383.618  23
  -1   4  17 8630.39 364.901  31
   1  -4 -17 8651.71 757.974   8
   1   4 -17 8476.25 783.617   8
  -1  -4  17 8859.48 773.261   5
  -1   4  17 8543.02 688.255   3
  -1   4  17 8211.73 731.615   5
  -1   4  17 9421.93 737.485  14
  -1  -4  17 7715.42 635.921  12
  -1   4  17 9666.75 743.954   9
   1   4 -17 8427.52 356.700  49
   1  -4 -17 8930.14 407.131  49
   1  -4 -17 8109.75 437.316  42
   1  -4 -17 8842.98 388.163  35
   1   4 -17 9151.32 390.415  41
   1   4 -17 8345.75 388.249  38
  -1  -4  17 8922.69 376.398  33
  -1  -4  16 1578.88 166.218  23
  -1   4  16 1391.99 156.495  31
  -1  -4  16 1474.18 157.314  22
  -1   4  16 1415.44 302.818   9
   1  -4 -16 1546.04 334.551   8
   1   4 -16 1410.44 330.372   8
  -1   4  16 1221.36 255.311   3
  -1   4  16 1420.10 317.863  14
  -1  -4  16 1721.61 351.360   5
  -1   4  16 1310.51 301.251   5
  -1  -4  16 1541.55 300.093  12
   1  -4 -16 1304.83 168.572  49
   1  -4 -16 1048.46 165.023  42
   1  -4 -16 1435.96 163.591  35
  -1  -4  16 1371.10 155.801  33
   1   4 -16 1647.02 175.107  41
   1   4 -16 1446.36 172.485  38
  -1  -4  15 5179.62 279.803  23
  -1  -4  15 5258.93 269.381  22
  -1   4  15 4662.29 246.125  26
  -1  -4  15 5719.53 533.013  12
   1  -4 -15 4737.05 524.462   8
   1   4 -15 5839.30 615.037   8
  -1   4  15 4939.77 531.322   5
  -1   4  15 5329.07 519.155   9
  -1   4  15 5621.52 542.334  14
   1  -4 -15 5365.59 334.288  42
   1  -4 -15 5530.02 303.600  49
  -1  -4  15 5091.62 268.588  33
   1   4 -15 5174.65 283.811  38
   1  -4 -15 5120.11 282.284  35
   1   4 -15 5642.69 287.809  41
  -1   4  14 222.899 78.4055  26
  -1  -4  14 90.1720 85.0757  22
  -1  -4  14 220.103 106.489  23
  -1   4  14 42.5089 153.307   9
   1  -4 -14 135.847 167.351   8
   1   4 -14 145.853 164.887   8
  -1  -4  14 52.4289 131.611  12
   1  -4 -14 81.2403 136.867   6
  -1   4  14 17.9651 146.473   5
  -1   4  14 109.794 148.246  14
   1  -4 -14 214.905 107.660  49
   1   4 -14 128.046 89.3576  38
   1  -4 -14 226.501 102.451  35
   1  -4 -13 25729.6 1133.17   8
  -1   4  13 24579.4 1087.38   5
  -1   4  13 25307.8 1028.62  15
   1   4 -13 26493.3 1218.09   8
   1  -4 -13 25132.3 984.201   6
  -1  -4  13 26697.3 1080.32  12
  -1  -4  13 25028.9 611.400  23
  -1   4  13 24865.2 579.918  26
  -1  -4  13 24079.8 589.103  22
   1  -4 -12 4506.81 456.394   8
   1   4 -12 4350.82 491.308   8
  -1   4  12 4465.33 440.257   5
  -1  -4  12 3781.47 412.671  12
  -1   4  12 4173.96 406.237  15
   1  -4 -12 4297.71 392.564   6
  -1  -4  12 4071.72 208.702  22
  -1  -4  12 3935.81 213.052  23
  -1   4  12 3796.69 199.003  26
   1  -4 -11 1161.76 252.201   8
   1   4 -11 1260.45 272.723   8
  -1   4  11 1374.18 252.228  15
  -1  -4  11 1262.35 253.816  12
   1  -4 -11 1279.83 232.224   6
  -1   4  11 1018.42 233.015   5
  -1  -4  11 1285.53 123.162  22
  -1   4  11 1132.15 117.177  26
  -1  -4  11 1321.80 129.391  23
   1  -4 -10 509.294 247.270   8
   1   4 -10 663.703 265.460   8
  -1   4  10 887.626 231.698   5
  -1   4  10 518.595 193.253  15
  -1  -4  10 560.970 222.121  12
  -1   4  10 465.253 194.811  11
   1  -4 -10 651.402 217.119   6
  -1  -4  10 536.556 106.556  23
  -1  -4  10 443.530 95.3801  22
   1  -4  -9 7620.75 516.214   8
   1   4  -9 7865.57 549.549   8
  -1   4   9 7476.99 482.444   5
   1  -4  -9 7751.30 475.309   6
  -1   4   9 6838.22 461.353  15
  -1   4   9 7460.60 465.943  11
  -1  -4   9 7550.60 489.179  12
  -1  -4   9 7406.79 259.652  23
  -1  -4   9 7044.23 245.253  22
   1  -4  -8 3860.14 372.453   8
  -1   4   8 3825.75 329.931   5
   1   4  -8 4336.82 402.190   8
  -1   4   8 4206.10 348.825  11
  -1  -4   8 3889.14 357.237  12
   1  -4  -8 3661.80 325.602   6
   1   4  -8 3999.15 366.140   4
  -1  -4   8 3744.89 173.723  23
  -1  -4   8 3608.84 163.452  22
   1  -4  -7 6569.43 445.446   8
  -1   4   7 6856.10 410.048   1
   1   4  -7 6752.92 462.425   8
  -1   4   7 6225.44 393.114   5
   1  -4  -7 6611.90 417.090   6
  -1   4   7 6771.94 415.439  11
   1   4  -7 5753.04 422.642   4
  -1  -4   7 6149.95 412.286  12
  -1  -4   7 6463.07 218.125  23
  -1  -4   7 6497.60 205.649  22
   1  -4  -6 4874.97 376.535   6
   1  -4  -6 4345.82 364.680   8
   1   4  -6 5039.29 412.723   8
  -1   4   6 4315.72 349.107   1
   1   4  -6 4506.49 168.400   7
  -1   4   6 4558.39 327.363   5
   1   4  -6 4275.43 371.745   4
  -1  -4   6 5038.52 379.313  12
  -1   4   6 4846.94 346.541  11
  -1   4   6 4491.86 297.515  19
  -1  -4   6 4868.57 184.051  23
   1   4  -5 2223.09 253.724   8
   1  -4  -5 2210.10 254.963   8
  -1   4   5 2029.00 205.157   5
  -1   4   5 2096.18 143.136  10
   1   4  -5 2083.86 260.357   4
   1  -4  -5 2268.66 249.023   6
  -1  -4   5 1630.39 217.200  12
  -1   4   5 2239.98 226.379   1
  -1   4   5 2160.73 201.647  19
   1  -4  -4 11076.8 515.451   8
   1   4  -4 11005.0 505.327   8
  -1   4   4 10751.2 396.636  13
  -1   4   4 10704.8 419.579   5
  -1   4   4 10886.0 474.550   1
  -1  -4   4 10451.5 489.771  12
   1  -4  -4 11376.5 512.364   6
   1   4  -4 11173.8 538.869   4
  -1   4   4 10431.8 353.575  10
   1   4  -3 76596.9 1524.75   8
   1   4  -3 77115.7 1608.29   4
  -1  -4   3 81447.3 1594.26  17
   1  -4  -3 78527.0 1570.37   6
  -1  -4   3 78567.8 1150.15   6
  -1   4   3 79430.3 1427.27  13
  -1   4   3 73678.7 1330.09  10
  -1   4   3 76005.7 1374.30   5
   1   4  -2 24218.5 764.896   4
   1   4  -2 22942.2 678.215   8
  -1  -4   2 23306.2 696.438   2
  -1   4   2 24388.3 668.304  13
  -1  -4   2 23508.4 725.177  17
  -1   4   2 23231.8 571.540   5
  -1   4   2 21842.5 437.461   4
   1  -4  -2 24312.4 752.379   6
  -1   4   2 22437.3 602.370  10
  -1  -4   2 23757.3 509.156   6
  -1  -4   1 135200. 2181.07  17
   1  -4  -1 131862. 2199.45   6
   1   4  -1 132904. 2063.58   8
  -1   4   1 137889. 2129.93  13
  -1  -4   1 135026. 2130.53   2
  -1   4   1 128703. 2031.92  10
   1   4  -1 133278. 2231.85   4
  -1  -4   0 1035.37 162.600   2
   1   4   0 936.428 188.054   4
  -1  -4   0 938.511 159.023  17
  -1   4   0 1143.88 168.953  13
  -1   4   0 1305.20 172.897  10
   1  -4   0 1299.43 199.762   6
  -1  -4  -1 15570.7 566.424  17
  -1   4  -1 16883.1 592.937  13
   1  -4   1 15169.0 587.950   6
   1   4   1 15062.1 601.417   4
  -1  -4  -1 14810.0 523.123   7
  -1   4  -2 33177.5 894.662  13
  -1  -4  -2 30524.2 824.815   7
   1   4   2 31436.0 874.464   5
   1  -4   2 29861.8 886.588   6
  -1  -4  -2 32008.4 866.488  18
  -1  -4  -3 3511.63 295.374   7
  -1   4  -3 3580.16 294.108  13
   1   4   3 3427.82 282.124   5
   1  -4   3 3150.64 306.626   6
  -1  -4  -3 3350.73 143.447  21
  -1  -4  -3 3638.15 283.077  18
   1  -4   4 22732.3 774.765   6
  -1   4  -4 23550.1 843.510   7
   1   4   4 23443.1 770.305   5
  -1   4  -4 22974.8 778.160  13
  -1  -4  -4 23101.8 769.595   7
  -1  -4  -4 23219.8 460.038  21
  -1  -4  -4 24052.0 769.749  18
   1   4   5 64.8660 128.534   5
  -1   4  -5 144.950 170.141   7
  -1  -4  -5-10.4967 125.442   7
  -1   4  -5-36.9957 98.2214  13
  -1  -4  -5 16.3090 100.014  18
  -1  -4  -5 29.2143 113.014  16
   1  -4   5 95.6282 135.780   6
  -1   4  -6 110152. 2275.15   7
   1   4   6 108468. 2134.34   5
  -1  -4  -6 112038. 2194.25   7
  -1  -4  -6 108749. 2135.18  16
  -1   4  -6 104044. 2138.58  13
   1  -4   6 108264. 2130.16   6
  -1  -4  -6 108385. 2138.76  18
   1  -4   6 110093. 1611.15  24
  -1  -4  -7 3046.44 228.861  10
  -1   4  -7 2849.27 369.533   7
   1   4   7 2971.06 312.777   5
  -1  -4  -7 3255.12 319.314  16
   1   4   7 3310.58 220.676  14
  -1   4  -7 3670.67 352.391  13
  -1  -4  -7 2759.62 330.662   7
   1  -4   7 3054.25 316.064   6
  -1  -4  -7 3100.93 314.607  18
   1  -4   7 3327.93 167.216  24
  -1   4  -8 22564.0 935.579   7
   1   4   8 22461.7 662.685  14
  -1  -4  -8 21518.2 894.570   7
  -1   4  -8 21161.9 859.366  13
  -1  -4  -8 22539.7 876.627  16
  -1  -4  -8 23351.6 670.043  10
   1   4   8 21317.9 841.868   5
   1  -4   8 22043.7 494.684  24
  -1  -4  -8 20401.8 834.562  18
  -1  -4  -9 514.014 114.759  10
  -1   4  -9 657.553 194.905  13
  -1  -4  -9 677.693 187.631  16
  -1   4  -9 321.694 161.435   7
  -1  -4  -9 688.399 221.760   7
   1   4   9 730.066 143.857  14
   1   4   9 469.015 185.438   5
  -1  -4  -9 654.974 193.316  18
  -1  -4  -9 709.712 100.070  28
   1  -4   9 750.527 102.897  24
   1  -4  10 73436.5 1649.62   5
  -1   4 -10 65125.2 1878.84   7
   1   4  10 72533.0 1827.91   5
  -1   4 -10 70393.3 1798.31  13
  -1  -4 -10 71946.3 1874.63   7
  -1   4 -10 70282.9 1683.66  20
  -1  -4 -10 69656.1 1209.17  28
   1  -4  10 70002.8 1175.79  24
   1  -4  11 2526.08 296.177   5
  -1  -4 -11 2451.35 346.470   7
   1   4  11 2247.67 353.869   5
  -1   4 -11 2202.87 342.771   7
   1   4  11 2661.47 175.256  31
  -1   4 -11 2604.91 293.369  20
  -1  -4 -11 2299.31 151.976  29
   1  -4  11 2288.90 161.595  24
  -1  -4 -11 2238.99 168.810  28
   1  -4  12 11102.6 630.552   5
  -1   4 -12 9284.02 689.252   7
   1   4  12 10825.1 698.789   5
  -1  -4 -12 10286.7 699.342   7
   1  -4  12 10093.0 352.466  30
  -1  -4 -12 10258.5 343.698  29
   1   4  12 10257.6 355.476  31
   1  -4  12 9803.68 344.748  24
   1   4  13 3071.50 404.850   5
  -1   4 -13 3234.83 439.977   7
   1  -4  13 2985.97 360.141   5
  -1  -4 -13 2609.66 380.498   7
   1   4  13 2956.14 202.484  31
   1  -4  13 2987.12 200.864  30
  -1  -4 -13 2972.16 193.903  29
   1  -4  13 2942.36 196.322  24
   1   4  14 2637.26 196.005  31
   1  -4  14 2353.36 182.478  24
  -1  -4 -14 2421.89 183.900  29
   1  -4  14 2372.01 184.441  30
  -1  -4 -14 2555.81 392.249   7
  -1   4 -14 2454.08 392.805   7
   1   4  14 2203.28 363.423   5
   1  -4  14 2475.82 339.063   5
   1  -4  14 2298.33 238.302  51
  -1   4 -14 2475.43 228.991  43
  -1  -4 -14 2739.87 222.906  45
  -1   4 -14 2567.52 197.305  38
   1   4  14 2423.76 198.709  36
  -1  -4 -14 2543.93 190.916  38
   1  -4  14 2373.94 193.078  33
   1   4  15 649.303 124.732  31
   1  -4  15 434.311 101.792  24
   1  -4  15 499.564 110.642  33
   1  -4  15 504.319 107.231  30
  -1  -4 -15 375.444 229.860   7
   1   4  15 410.604 217.527   5
   1  -4  15 601.104 205.979   5
  -1   4 -15 505.004 219.420   7
   1  -4  15 509.313 157.107  51
  -1  -4 -15 517.784 133.354  45
  -1   4 -15 767.717 140.318  46
  -1   4 -15 393.742 121.725  43
   1   4  15 433.765 105.618  36
  -1   4 -15 674.321 133.598  38
  -1  -4 -15 482.049 119.607  38
  -1  -4 -15 458.901 107.293  35
   1   4  16 208.578 101.346  31
   1  -4  16 114.892 94.7438  33
   1  -4  16 274.766 99.8744  30
   1  -4  16 181.540 84.5817  24
   1  -4  16 138.752 148.639   5
  -1  -4 -16 207.108 224.404   7
   1   4  16 625.619 244.573   5
  -1   4 -16 2.45129 167.301   7
  -1   4 -16 63.2327 117.507  43
  -1  -4 -16 184.482 107.514  45
  -1   4 -16 244.146 112.150  46
   1  -4  16 139.419 133.784  51
  -1  -4 -16 270.311 100.282  38
  -1   4 -16 81.4461 89.1110  38
  -1  -4 -16 244.650 97.8785  35
   1   4  16 197.037 90.0340  36
   1   4  17 15712.4 534.348  31
   1  -4  17 16247.1 523.528  30
   1  -4  17 16720.3 522.812  24
  -1  -4 -17 16932.1 1051.22   7
   1  -4  17 16869.7 984.426   5
  -1   4 -17 16575.6 1042.70   7
   1   4  17 14957.3 991.633   5
   1  -4  17 15035.2 655.833  51
  -1   4 -17 17035.9 628.011  43
  -1  -4 -17 16827.3 602.508  45
  -1  -4 -17 16112.0 534.831  38
  -1   4 -17 16254.9 544.536  38
   1   4  17 15254.6 547.421  36
  -1  -4 -17 15543.5 519.397  35
   1  -4  17 16704.4 552.901  33
   1  -4  18 2953.19 228.572  30
   1   4  18 3119.11 244.777  31
   1  -4  18 3043.44 221.676  24
  -1  -4 -18 3208.60 480.816   7
   1   4  18 3322.76 494.699   5
  -1   4 -18 2885.69 446.232   7
   1  -4  18 3334.43 456.945   5
  -1  -4 -18 3178.75 273.218  45
   1  -4  18 2553.13 292.064  51
  -1   4 -18 2950.95 241.702  38
  -1  -4 -18 2872.02 225.378  35
   1   4  18 2850.33 241.299  36
   1  -4  18 3230.69 247.192  33
  -1  -4 -18 3192.58 242.585  38
   1   4  19 16666.7 568.406  24
   1  -4  19 16798.1 540.984  30
   1   4  19 17797.5 579.397  31
   1  -4  19 16800.0 536.848  24
   1   4  19 17061.1 1112.80   5
  -1  -4 -19 16205.5 1053.23   7
  -1  -4 -19 17842.9 635.015  45
   1  -4  19 15072.1 662.534  51
  -1  -4 -19 16412.5 556.868  38
  -1  -4 -19 16431.6 535.630  35
   1  -4  19 16480.2 576.879  33
   1   4  19 16603.8 576.688  36
  -1   4 -19 15551.0 556.148  38
   1   4  20 1460.93 195.671  31
   1  -4  20 1346.59 188.442  33
   1   4  20 1239.12 157.958  33
   1   4  20 1297.86 178.750  24
   1  -4  20 1233.90 152.156  30
   1  -4  20 1068.47 220.438  51
  -1  -4 -20 1585.03 229.587  45
  -1   4 -20 1679.09 204.346  38
  -1  -4 -20 1361.86 165.289  35
   1   4  20 1040.14 158.680  36
  -1  -4 -20 1462.16 186.484  38
   1   4  21 18533.9 596.283  31
   1  -4  21 18245.2 558.395  30
   1  -4  21 18730.2 553.775  24
   1   4  21 16560.0 578.683  24
  -1  -4 -21 19272.8 665.157  45
   1   4  21 18085.1 563.987  33
   1   4  21 17550.2 589.136  36
   1  -4  21 18292.3 612.697  33
  -1   4 -21 18405.1 604.574  38
  -1  -4 -21 17964.4 554.218  35
  -1  -4 -21 17271.9 572.774  38
   1   4  22 6054.18 331.244  24
   1  -4  22 6747.20 322.210  30
   1   4  22 6210.15 308.577  33
  -1  -4 -22 6665.46 318.028  35
   1   4  22 6237.04 327.356  36
  -1   4 -22 6628.22 354.303  38
  -1  -4 -22 6423.93 327.653  38
   1  -4  22 6600.69 355.305  33
   1  -4  23 2118.15 174.550  30
   1   4  23 1819.55 183.340  24
  -1  -4 -23 1837.99 163.808  35
   1   4  23 1966.70 174.117  33
   1   4  23 1749.95 170.651  36
  -1   4 -23 2097.19 211.107  38
   1  -4  23 1997.91 208.662  33
  -1  -4 -23 2124.77 188.554  38
   1   4  24 201.153 82.2743  24
   1   4  24 113.631 72.7871  33
   1  -4  24 222.801 85.3988  30
   1  -4  24 21.3925 95.7231  33
   1   4  24 157.430 84.0608  36
  -1   4 -24 228.904 106.934  38
  -1  -4 -24 214.095 95.4814  38
  -1   4 -25 1922.75 158.678  41
  -1   4 -25 1603.14 165.225  38
   1  -4  25 1842.22 171.361  33
   1   4  25 1626.89 139.746  33
  -1  -4 -25 1630.21 146.131  38
   1  -4  26 60.7265 71.9967  33
   1   4  26 89.3536 56.7381  33
   1   4  26 248.203 82.4107  30
  -1  -4 -26 211.070 90.6875  49
  -1   4 -26 77.6455 64.7126  41
  -1  -4 -26 36.6494 56.0775  38
  -1   4 -26 157.182 79.8187  38
   1  -4  27 661.103 90.0799  33
  -1  -4 -27 536.621 90.4092  49
  -1   4 -27 544.179 88.9010  38
   1  -5 -27 2138.27 146.562  49
  -1  -5  27 2794.81 141.722  34
  -1   5  27 2456.14 149.296  33
   1   5 -27 2332.25 143.610  38
   1  -5 -26 4560.93 233.678  49
  -1  -5  26 4597.55 210.845  33
  -1   5  26 4749.31 235.070  33
   1   5 -26 4818.45 232.015  38
  -1  -5  26 4931.11 217.419  34
  -1   5  25 2595.94 165.222  31
   1  -5 -25 2683.36 207.325  49
   1   5 -25 2809.87 202.447  38
  -1  -5  25 2860.44 184.142  33
   1   5 -25 2333.86 196.593  40
  -1  -5  25 2996.19 190.933  34
  -1  -5  24 6145.49 286.740  27
  -1   5  24 5304.79 258.285  31
  -1   5  24 6055.62 292.348  22
   1  -5 -24 5573.97 306.436  49
  -1  -5  24 5855.84 281.540  33
   1   5 -24 5913.50 301.816  38
   1   5 -24 5421.62 316.174  40
  -1   5  23 98.6506 82.2066  23
  -1  -5  23 80.7432 84.6512  27
  -1  -5  23 98.5564 98.6714  33
  -1   5  23 63.5476 78.7955  31
  -1  -5  23-39.6483 83.7094  23
  -1   5  23 3.94226 77.4770  22
   1  -5 -23 60.2929 116.017  49
   1   5 -23 7.35612 113.224  40
   1   5 -23 122.969 119.276  38
  -1   5  22 16747.9 538.611  22
  -1  -5  22 15869.5 532.615  23
  -1   5  22 14989.3 498.284  31
  -1   5  22 16440.4 530.925  23
   1  -5 -22 17049.0 574.545  49
  -1  -5  22 16076.4 517.934  33
   1   5 -22 15499.2 608.177  40
   1   5 -22 16269.7 551.699  38
   1   5 -22 16252.0 518.727  41
  -1  -5  21 3936.26 269.680  23
  -1   5  21 4030.16 260.959  31
  -1   5  21 4061.81 268.197  22
  -1   5  21 3429.88 481.594  14
   1  -5 -21 4164.75 298.449  49
   1  -5 -21 3998.45 285.534  35
   1   5 -21 4082.13 267.513  41
   1   5 -21 4199.70 333.833  40
  -1  -5  21 4081.06 262.191  33
   1   5 -21 4020.98 289.776  38
  -1  -5  20 9305.32 413.951  23
  -1   5  20 9649.37 407.586  31
  -1   5  20 10113.7 428.787  22
  -1   5  20 9298.67 768.784  14
   1  -5 -20 10342.4 454.666  49
   1   5 -20 10377.9 426.088  41
   1   5 -20 9725.27 430.486  38
   1  -5 -20 10247.7 438.404  35
  -1  -5  20 9377.58 398.648  33
  -1  -5  19 2258.30 213.706  23
  -1   5  19 2125.40 195.801  31
  -1   5  19 2105.44 385.774   9
   1  -5 -19 2166.26 244.383  42
   1  -5 -19 2347.61 235.079  49
   1   5 -19 2666.64 244.205  38
   1   5 -19 2158.75 206.880  41
  -1  -5  19 2526.13 214.156  33
   1  -5 -19 2404.70 222.949  35
  -1  -5  18 163.195 101.864  33
  -1  -5  18 18.6756 99.8941  23
  -1   5  18 147.631 101.825  31
  -1  -5  18 93.0683 174.878   5
  -1   5  18 166.959 184.455  14
  -1   5  18 138.475 194.621   5
   1   5 -18 14.8733 167.421   8
  -1   5  18 183.143 152.996   9
   1  -5 -18 57.5857 113.083  49
   1  -5 -18 295.940 145.196  42
   1   5 -18 266.350 128.833  38
   1   5 -18 157.460 115.841  41
   1  -5 -18 380.159 121.138  35
  -1  -5  17 375.174 107.746  33
  -1   5  17 330.426 106.502  31
  -1  -5  17 486.498 133.129  23
  -1   5  17 320.111 179.693   9
   1   5 -17 678.013 300.496   8
  -1  -5  17 364.773 255.498   5
  -1   5  17 325.559 189.527   5
  -1   5  17 216.627 161.482   3
  -1   5  17 113.780 157.042  14
   1  -5 -17 544.142 142.480  49
   1  -5 -17 341.677 154.692  42
   1   5 -17 500.715 134.675  41
   1  -5 -17 248.422 110.043  35
   1   5 -17 434.964 119.158  38
  -1  -5  16 72.6418 94.3554  23
  -1   5  16 123.601 82.9860  26
  -1  -5  16 172.733 91.0249  33
  -1   5  16-215.019 178.557   9
  -1   5  16-85.3928 172.518   5
  -1   5  16 128.455 170.960  14
   1   5 -16 533.266 253.382   8
   1  -5 -16 104.361 102.286  49
   1  -5 -16-37.7872 119.027  42
   1   5 -16 128.397 99.4146  38
   1   5 -16 178.663 113.818  41
   1  -5 -16 57.5655 95.8186  35
  -1  -5  15 1239.77 146.601  33
  -1   5  15 1061.64 130.249  26
  -1  -5  15 1102.85 150.402  23
  -1   5  15 1369.66 300.596   9
   1  -5 -15 1644.35 327.903   8
   1   5 -15 1688.49 352.997   8
  -1   5  15 1137.56 280.503   5
  -1  -5  15 1000.92 257.213  12
  -1   5  15 1222.84 284.814  14
   1  -5 -15 1030.81 223.165   6
   1  -5 -15 1074.02 181.839  42
   1  -5 -15 1110.39 168.278  49
   1   5 -15 1327.68 156.558  38
   1   5 -15 1142.67 153.727  41
   1  -5 -15 1041.01 150.995  35
  -1  -5  14-75.9304 63.2234  33
  -1   5  14 12.7450 73.6641  26
  -1  -5  14 46.2324 88.9254  23
   1  -5 -14 165.603 181.339   8
  -1   5  14 113.156 139.885   5
   1   5 -14 260.911 221.061   8
   1  -5 -14-33.3601 113.758   6
  -1   5  14 35.6165 151.977  15
  -1  -5  14-56.0655 157.843  12
   1  -5 -14 108.606 102.338  49
   1  -5 -14 19.7314 104.478  42
   1   5 -14 51.5095 99.3756  38
   1   5 -14-52.8242 85.6486  41
   1  -5 -14 230.985 116.126  35
  -1   5  13 1528.02 295.909  15
   1  -5 -13 1499.01 292.733   8
   1   5 -13 1483.35 337.352   8
  -1  -5  13 1569.09 297.223  12
  -1   5  13 1702.35 312.972   5
   1  -5 -13 1547.95 283.679   6
  -1   5  13 1561.36 152.664  26
  -1  -5  13 1597.18 162.997  23
   1   5 -13 1577.66 161.656  38
   1  -5 -12 2863.67 374.787   8
   1   5 -12 3143.58 431.970   8
  -1   5  12 3097.86 377.845  15
   1  -5 -12 2788.12 354.239   6
  -1  -5  12 3043.43 371.312  12
  -1   5  12 3002.82 378.759   5
  -1  -5  12 3055.55 197.572  23
  -1   5  12 3401.79 197.604  26
   1  -5 -11 2513.34 345.164   8
   1   5 -11 2201.52 344.947   8
  -1   5  11 2361.39 332.804   5
  -1   5  11 2870.58 342.742  15
   1  -5 -11 2501.36 324.716   6
  -1  -5  11 2502.80 328.863  12
  -1  -5  11 2451.68 171.527  23
  -1   5  11 2213.21 160.600  26
  -1   5  10 1146.12 239.822   5
   1  -5 -10 1299.98 261.643   8
   1   5 -10 892.599 243.366   8
  -1  -5  10 1181.93 258.998  12
  -1   5  10 1482.18 259.129  15
  -1   5  10 1321.16 255.658  11
   1  -5 -10 1558.49 262.916   6
  -1  -5  10 1113.93 123.254  23
   1  -5  -9 12036.7 645.677   8
   1   5  -9 12070.1 687.601   8
  -1   5   9 11286.5 607.370  15
  -1   5   9 11966.0 621.017  11
   1  -5  -9 10589.7 600.294   6
  -1  -5   9 11799.0 638.534  12
  -1   5   9 11204.2 602.738   5
  -1  -5   9 11083.8 334.650  23
  -1   5   9 11215.7 309.381  25
   1   5  -8 9834.01 609.696   8
  -1   5   8 9317.95 531.430   5
   1   5  -8 8514.01 592.181   4
   1  -5  -8 9126.24 563.855   6
  -1  -5   8 9469.46 571.434  12
   1  -5  -8 9640.88 565.731   8
  -1   5   8 9717.34 562.643  11
  -1   5   8 8716.22 269.364  25
  -1  -5   8 9060.09 292.813  23
  -1   5   8 7639.77 418.152  19
   1  -5  -7 24040.4 870.539   8
   1   5  -7 25786.3 915.371   8
  -1   5   7 25443.3 853.189   5
  -1  -5   7 24165.1 878.497  12
   1  -5  -7 24187.5 873.153   6
   1   5  -7 24217.9 921.095   4
  -1   5   7 25318.4 864.228  11
  -1  -5   7 24775.8 509.628  23
  -1   5   7 25036.0 504.732  25
  -1   5   7 23885.2 770.205  19
   1   5  -6 2938.88 310.517   8
   1   5  -6 3362.39 195.510   7
   1   5  -6 3221.58 340.394   4
  -1   5   6 2954.19 278.292   5
   1  -5  -6 3717.45 327.407   8
  -1   5   6 2983.28 301.153  11
   1  -5  -6 3530.64 341.532   6
  -1   5   6 3370.20 306.737   1
  -1   5   6 3162.50 276.856  19
  -1   5   6 3325.01 280.262  20
  -1  -5   6 3295.99 154.754  23
   1   5  -5 31779.6 944.840   8
   1   5  -5 31670.2 1008.01   4
  -1   5   5 31177.4 873.257   5
   1  -5  -5 31202.6 957.802   6
  -1  -5   5 30736.8 976.327  17
  -1   5   5 29906.8 907.520   1
  -1   5   5 31818.5 905.621  19
  -1   5   5 32028.9 914.408  20
  -1  -5   5 31754.1 568.777  23
   1   5  -4 200.950 144.836   8
  -1   5   4 395.074 138.207   1
  -1  -5   4 200.150 140.195  17
  -1  -5   4 268.798 147.251   2
   1   5  -4 117.588 152.971   4
  -1   5   4 144.206 94.7980  13
  -1   5   4 149.260 118.102   5
   1  -5  -4 504.697 199.564   6
  -1   5   4 225.951 135.317  20
  -1   5   4 435.071 145.433  19
   1   5  -3 6974.23 387.844   8
   1   5  -3 7562.18 465.838   4
  -1  -5   3 7532.03 257.388   6
   1  -5  -3 6942.88 432.011   6
  -1   5   3 6979.37 351.117   5
  -1   5   3 7324.94 378.960  13
  -1   5   3 7515.17 413.108   1
  -1  -5   3 6899.96 429.650  17
  -1  -5   3 7899.38 413.043   2
  -1   5   3 8244.54 440.043  20
   1   5  -2 7177.31 447.837   4
   1   5  -2 6905.64 360.542   8
  -1   5   2 7283.30 386.171  13
  -1  -5   2 6983.45 415.673  17
  -1  -5   2 7082.19 280.685   6
   1  -5  -2 6803.33 419.499   6
  -1  -5   2 6832.11 377.110   2
  -1   5   2 7101.92 338.283   5
  -1   5   2 6069.77 232.759   4
  -1   5   2 7792.21 428.320  20
   1   5  -1 36890.5 860.930   8
  -1   5   1 34846.0 642.869   4
  -1  -5   1 36973.1 1010.76  17
  -1  -5   1 38044.7 805.564   6
  -1  -5   1 36990.8 943.060   2
   1  -5  -1 36906.2 1008.32   6
   1   5  -1 37661.5 1053.92   4
  -1   5   1 38101.7 1028.76  20
  -1   5   0 53023.9 826.703   4
  -1  -5   0 53733.5 1253.04  17
  -1   5   0 51748.5 1217.88  13
   1  -5   0 54106.9 1260.93   6
   1   5   0 55632.8 1320.84   4
  -1  -5  -1-17.4657 102.175  17
   1   5   1 124.535 163.295   4
  -1   5  -1 66.5531 131.868  13
   1  -5   1 378.482 180.879   6
  -1  -5  -1 149.567 62.2123  21
   1  -5   2 626.376 189.767   6
  -1  -5  -2 609.142 154.319   7
   1   5   2 280.568 157.058   4
  -1  -5  -2 510.428 145.112  18
  -1   5  -2 488.649 149.344  13
   1   5   2 502.729 173.838   5
  -1  -5  -2 569.349 73.9834  21
   1   5   3 19792.0 740.638   5
  -1  -5  -3 19343.0 696.485   7
  -1   5  -3 19175.0 742.409  13
   1  -5   3 19520.8 730.943   6
  -1  -5  -3 20360.7 720.301  18
  -1  -5  -3 20050.6 423.554  21
   1   5   4 54197.0 1343.25   5
   1  -5   4 51722.3 1317.02   6
  -1   5  -4 52762.0 1363.16  13
  -1  -5  -4 53048.4 1311.75   7
  -1  -5  -4 55298.1 1324.37  18
  -1  -5  -4 52669.2 874.859  21
  -1   5  -5 7934.73 537.186   7
  -1   5  -5 8113.92 510.389  13
   1   5   5 8786.16 513.727   5
  -1  -5  -5 8325.65 498.463   7
  -1  -5  -5 9525.86 501.872  16
   1  -5   5 8529.36 491.244   6
  -1  -5  -5 8767.86 500.867  18
  -1   5  -6 28337.3 1054.90   7
  -1  -5  -6 29458.3 989.626   7
  -1  -5  -6 28390.8 931.416  16
   1   5   6 28606.3 975.875   5
   1  -5   6 29269.7 968.739   6
  -1   5  -6 26984.1 990.003  13
   1  -5   6 29480.4 586.440  24
  -1  -5  -6 26762.6 932.901  18
  -1   5  -7 5341.07 468.678   7
  -1  -5  -7 5566.08 447.451   7
   1   5   7 4910.27 420.375   5
  -1   5  -7 4805.90 427.719  13
   1  -5   7 5287.04 413.646   6
  -1  -5  -7 5527.15 407.975  16
  -1  -5  -7 5657.02 307.086  10
  -1  -5  -7 5279.00 224.793  28
   1  -5   7 5269.50 220.465  24
  -1  -5  -7 4787.30 404.387  18
  -1   5  -7 5022.81 410.257  20
  -1   5  -8 191630. 3636.97   7
   1   5   8 198347. 3529.81   5
  -1  -5  -8 189470. 3425.70  16
  -1  -5  -8 194857. 3541.77   7
  -1   5  -8 186414. 3527.24  13
  -1  -5  -8 197493. 2759.10  28
  -1   5  -8 195445. 3438.50  20
  -1  -5  -8 192405. 3477.09  18
   1  -5   8 191272. 2729.79  24
  -1  -5  -9 4951.08 465.761   7
  -1   5  -9 4641.92 472.033   7
   1   5   9 4702.44 439.737   5
   1   5   9 5359.59 332.933  14
  -1  -5  -9 4682.82 419.824  16
  -1  -5  -9 4967.37 239.938  28
  -1   5  -9 4452.59 400.281  20
  -1  -5  -9 4531.38 421.728  18
   1  -5   9 5078.69 227.318  24
  -1   5 -10 34595.1 1314.30   7
   1   5  10 35502.7 1256.23   5
   1   5  10 34872.4 972.788  14
  -1  -5 -10 33231.9 1244.09   7
  -1  -5 -10 34376.0 1240.26  18
  -1  -5 -10 33296.1 732.928  28
  -1   5 -10 34768.7 1163.54  20
   1  -5  10 33765.9 703.192  24
   1  -5  11 8587.47 540.744   5
  -1  -5 -11 8190.85 614.946   7
  -1   5 -11 7806.80 642.096   7
   1   5  11 8602.55 621.160   5
   1   5  11 8160.42 467.528  14
  -1  -5 -11 7787.57 318.400  28
  -1   5 -11 8018.21 543.217  20
   1   5  11 8306.17 313.024  31
   1  -5  11 8280.78 308.973  24
   1  -5  11 8440.79 315.652  30
   1  -5  12 19441.6 861.523   5
   1   5  12 17528.2 928.511   5
  -1  -5 -12 19111.8 979.996   7
  -1   5 -12 17652.9 971.664   7
   1  -5  12 17906.6 495.970  30
  -1   5 -12 18664.6 839.438  20
   1  -5  12 17061.0 485.563  24
   1   5  12 17010.7 494.614  31
  -1  -5 -12 18085.7 475.506  29
   1  -5  13 9158.29 356.519  30
   1  -5  13 9982.32 368.594  24
  -1  -5 -13 9905.31 348.706  29
   1   5  13 9147.32 362.938  31
   1  -5  13 10208.6 647.003   5
  -1  -5 -13 9531.48 720.313   7
  -1   5 -13 9424.96 731.056   7
   1   5  13 9865.06 720.909   5
  -1  -5 -13 10377.0 424.965  45
  -1   5 -13 10320.7 444.616  43
   1  -5  13 10493.0 493.526  51
   1   5  13 11242.3 414.520  36
   1  -5  13 10177.5 383.560  33
   1   5  14 5426.34 285.554  31
   1  -5  14 5673.51 276.033  24
   1  -5  14 5241.38 270.181  30
   1  -5  14 6508.77 541.674   5
  -1   5 -14 5381.40 568.008   7
  -1  -5 -14 5499.81 571.820   7
   1   5  14 6001.30 581.023   5
  -1   5 -14 6222.42 352.521  43
   1  -5  14 5649.14 385.655  51
  -1   5 -14 7142.08 351.236  46
  -1  -5 -14 6051.09 332.782  45
  -1   5 -14 5452.55 287.237  38
  -1  -5 -14 5815.95 286.413  38
  -1  -5 -14 5762.55 290.211  35
   1   5  14 5639.29 306.844  36
   1  -5  14 5765.77 295.299  33
   1  -5  15 4390.14 249.677  24
   1   5  15 4436.08 263.502  31
   1  -5  15 4301.98 249.816  30
   1  -5  15 4304.41 457.687   5
  -1   5 -15 3991.34 506.644   7
  -1  -5 -15 4302.75 526.310   7
   1   5  15 4235.80 525.414   5
   1  -5  15 4394.11 356.941  51
  -1   5 -15 4936.42 300.913  46
  -1   5 -15 4723.05 318.480  43
  -1  -5 -15 4514.74 299.200  45
  -1   5 -15 4075.51 258.265  38
  -1  -5 -15 4631.70 264.423  38
   1  -5  15 4272.25 259.099  33
   1   5  15 4904.69 291.416  36
  -1  -5 -15 4282.09 257.654  35
   1   5  16 316.666 113.348  31
   1  -5  16 284.119 90.0958  30
   1  -5  16 324.014 117.324  33
   1  -5  16 475.813 104.878  24
   1  -5  16 616.103 207.363   5
  -1   5 -16 439.295 230.481   7
   1   5  16 275.738 201.191   5
  -1  -5 -16 384.662 229.026   7
  -1   5 -16 461.055 145.165  43
  -1   5 -16 425.826 121.403  46
   1  -5  16 130.297 153.457  51
  -1  -5 -16 261.903 118.364  45
   1   5  16 228.649 95.5079  36
  -1   5 -16 268.628 106.620  38
  -1  -5 -16 526.878 109.921  38
  -1  -5 -16 466.573 107.289  35
   1  -5  17 104.014 103.423  33
   1   5  17 36.4840 93.8703  31
   1  -5  17-64.3394 87.0594  30
   1  -5  17 98.9057 81.0954  24
  -1   5 -17-57.2416 174.663   7
   1   5  17 56.1976 170.421   5
  -1  -5 -17-98.9975 145.600   7
   1  -5  17-498.608 200.913   5
  -1  -5 -17-84.4571 110.596  45
  -1   5 -17 63.2746 96.9526  46
   1  -5  17 140.316 147.824  51
   1   5  17 30.0842 97.3833  36
  -1  -5 -17 61.4014 93.9302  38
  -1   5 -17-59.9603 104.859  38
  -1  -5 -17 139.677 116.332  35
   1  -5  18 5000.60 278.493  24
   1  -5  18 4866.70 275.441  30
   1   5  18 4686.38 290.460  31
   1   5  18 3988.03 542.473   5
  -1  -5 -18 5155.01 601.500   7
  -1   5 -18 3966.78 536.004   7
   1  -5  18 4454.10 379.967  51
  -1  -5 -18 4797.09 331.418  45
  -1  -5 -18 4917.82 291.915  38
   1  -5  18 5130.36 310.857  33
  -1  -5 -18 4706.44 286.662  35
   1   5  18 4036.06 285.918  36
  -1   5 -18 4073.87 279.728  38
   1  -5  19 1634.72 169.960  30
   1  -5  19 1657.01 198.511  33
   1   5  19 1608.90 204.585  31
   1  -5  19 1475.29 155.131  24
   1  -5  19 1151.14 229.796  51
  -1  -5 -19 1659.84 216.878  45
  -1  -5 -19 1630.48 187.757  38
  -1  -5 -19 1710.58 185.228  35
  -1   5 -19 2101.41 216.815  38
   1   5  19 1298.22 185.745  36
   1  -5  20 582.619 140.642  33
   1  -5  20 628.651 113.863  24
   1   5  20 823.853 141.049  33
   1  -5  20 649.818 123.978  30
   1   5  20 732.718 161.674  31
   1   5  20 629.671 137.255  24
  -1  -5 -20 645.188 157.456  45
  -1  -5 -20 473.919 122.263  35
  -1   5 -20 615.532 146.540  38
  -1  -5 -20 726.043 147.997  38
   1   5  20 767.907 142.999  36
   1   5  21 144.690 100.117  24
   1  -5  21 23.4583 75.4538  30
   1   5  21 136.367 121.569  31
   1  -5  21 166.328 112.836  33
   1   5  21 86.3594 77.6194  33
  -1  -5 -21 49.3105 131.585  45
  -1  -5 -21 85.2005 101.356  38
  -1  -5 -21 200.931 99.3431  35
   1   5  21-114.683 102.627  36
  -1   5 -21-22.0678 113.136  38
   1  -5  22 45.5597 113.630  33
   1   5  22 51.7359 78.6719  33
   1  -5  22-27.9935 68.2394  30
   1   5  22 119.443 88.1493  24
  -1   5 -22 199.882 122.218  38
  -1  -5 -22 98.8195 97.2405  35
  -1  -5 -22 67.7509 90.2560  38
   1   5  22 34.7910 95.4364  36
   1   5  23 593.647 106.235  33
   1   5  23 883.184 135.947  24
   1  -5  23 547.904 130.782  33
  -1  -5 -23 348.096 106.037  38
  -1  -5 -23 579.045 110.463  35
   1   5  23 605.266 119.367  36
  -1   5 -23 471.226 126.328  38
   1   5  24 903.395 130.484  24
   1   5  24 991.337 113.758  33
   1  -5  24 775.211 140.000  33
  -1  -5 -24 726.829 113.940  38
  -1   5 -24 841.589 135.151  38
   1   5  24 956.828 128.504  36
  -1   5 -24 848.403 136.635  41
   1  -5  25 311.819 95.5610  33
   1   5  25 351.705 80.2652  33
  -1   5 -25 402.350 104.255  38
  -1  -5 -25 213.431 75.0064  38
  -1   5 -25 300.542 91.2555  41
   1   5  25 242.370 77.2237  36
   1   5  26-3.83124 59.4704  30
   1  -5  26 186.573 80.1799  33
  -1  -5 -26 71.1026 78.8285  49
  -1  -5 -26 229.219 63.1830  38
  -1   5 -26 43.3262 74.4251  38
  -1   5 -26 72.1507 63.9047  41
   1  -5  27 27.5549 49.2915  33
  -1  -5 -27 73.8050 59.5862  49
  -1   5 -27 22.5358 52.6590  38
  -1   6  27 25.1941 49.2552  33
   1  -6 -27 55.7331 54.4857  49
   1  -6 -26 3164.98 185.958  49
   1   6 -26 2670.92 174.872  40
  -1  -6  26 3655.90 180.848  34
  -1   6  26 3338.36 188.570  33
  -1  -6  26 3314.29 165.454  33
   1   6 -26 3361.48 190.462  38
  -1   6  25 2133.66 148.961  31
   1  -6 -25 2298.12 183.639  49
  -1  -6  25 2294.08 166.218  34
   1   6 -25 2380.97 195.408  40
   1   6 -25 2553.12 185.995  38
  -1  -6  25 2588.27 163.614  33
  -1  -6  24 997.494 118.780  33
  -1  -6  24 880.398 118.673  27
  -1   6  24 1047.85 124.533  31
   1  -6 -24 1030.07 158.266  49
  -1  -6  24 969.477 124.276  34
   1   6 -24 945.927 146.046  38
   1   6 -24 954.299 164.626  40
  -1   6  23 2684.35 198.728  31
  -1   6  23 2974.27 212.636  22
  -1  -6  23 2569.28 197.468  27
  -1   6  23 2991.44 205.715  23
   1  -6 -23 2818.76 231.609  49
   1   6 -23 2616.93 248.299  40
   1   6 -23 2838.67 227.800  38
  -1  -6  23 2938.54 202.478  33
  -1  -6  22 1094.28 147.757  33
  -1   6  22 944.619 141.384  22
  -1  -6  22 971.823 145.648  27
  -1   6  22 819.053 136.558  31
  -1  -6  22 833.120 258.010  17
   1  -6 -22 981.453 175.247  49
   1  -6 -22 1228.20 172.973  35
   1   6 -22 1447.05 217.562  40
   1   6 -22 1102.54 152.620  41
   1   6 -22 1168.42 175.855  38
  -1  -6  21 97.5019 89.3111  27
  -1   6  21 77.1701 93.6452  31
  -1  -6  21 235.861 108.879  33
  -1   6  21 41.6795 84.9042  22
  -1  -6  21 1.25927 83.2810  23
  -1  -6  21 235.704 215.287  17
  -1   6  21 147.567 175.133  14
   1  -6 -21 111.245 122.722  49
   1   6 -21 37.1077 116.595  38
   1  -6 -21 322.076 140.435  35
   1   6 -21 21.2026 140.050  40
   1   6 -21 71.9006 98.2285  41
  -1  -6  20 2933.35 237.892  23
  -1   6  20 2635.69 222.719  22
  -1   6  20 2596.27 220.778  31
  -1   6  20 2189.23 387.335  14
   1  -6 -20 2626.95 248.815  49
   1  -6 -20 2595.92 231.918  35
  -1  -6  20 2610.40 214.239  33
   1   6 -20 2327.91 216.151  41
   1   6 -20 2457.34 239.546  38
  -1  -6  19 5227.89 314.364  23
  -1   6  19 5257.72 310.951  31
  -1   6  19 5590.38 593.541  14
   1  -6 -19 5619.57 340.226  49
   1  -6 -19 4905.66 363.447  42
   1   6 -19 5644.11 331.803  38
   1  -6 -19 5558.31 321.502  35
   1   6 -19 5223.14 314.816  41
  -1  -6  19 5331.17 300.472  33
  -1  -6  18 223.261 108.703  33
  -1   6  18 99.0084 105.457  31
  -1  -6  18-36.3387 99.3394  23
  -1   6  18 98.0379 162.692   9
  -1   6  18 222.725 209.164   5
  -1  -6  18 151.347 202.005   5
  -1   6  18 26.0344 149.506  14
   1  -6 -18 21.3255 112.496  49
   1  -6 -18-59.2042 129.582  42
   1   6 -18 96.2294 104.489  41
   1   6 -18-54.9162 107.788  38
   1  -6 -18 186.667 156.085  35
  -1  -6  17 1569.14 186.921  23
  -1   6  17 1447.06 173.570  31
  -1   6  17 1477.30 329.301   9
   1   6 -17 1995.53 393.121   8
  -1   6  17 1417.41 323.620  14
  -1  -6  17 1312.78 324.687   5
  -1   6  17 1573.72 356.305   5
   1  -6 -17 1519.05 224.340  42
   1  -6 -17 1521.04 195.127  49
   1   6 -17 1537.87 191.734  41
   1  -6 -17 1434.06 179.975  35
  -1  -6  17 1807.00 173.389  33
   1   6 -17 1617.45 195.118  38
  -1  -6  16 2300.27 206.771  23
  -1   6  16 2634.25 206.303  26
  -1   6  16 2194.80 373.420   9
   1   6 -16 2707.25 436.724   8
  -1   6  16 2223.26 394.760   5
  -1   6  16 2492.55 403.378  14
   1  -6 -16 2307.55 251.603  42
   1  -6 -16 2533.07 220.952  49
   1  -6 -16 2468.90 213.154  35
   1   6 -16 2766.53 223.583  41
  -1   6  16 2296.44 195.721  36
  -1  -6  16 2736.37 207.364  33
   1   6 -16 2428.10 220.674  38
  -1  -6  15 202.220 116.020  23
  -1   6  15 124.069 84.8992  26
  -1  -6  15 220.155 74.2969  33
   1   6 -15 119.070 150.548   8
  -1   6  15 187.316 199.477   5
  -1   6  15 187.711 200.504  14
   1  -6 -15 342.903 179.162   6
   1  -6 -15 174.660 112.117  49
   1  -6 -15 13.0452 119.047  42
   1  -6 -15 50.3275 96.8039  35
  -1   6  15 164.575 91.9687  36
   1   6 -15 53.1336 97.9247  38
   1   6 -15 108.047 91.8641  41
  -1   6  14 4742.04 255.194  26
  -1  -6  14 5007.14 274.312  23
   1   6 -14 4849.86 540.841   8
  -1   6  14 4305.07 480.009  15
  -1   6  14 5041.33 533.194   5
   1  -6 -14 4782.27 489.248   6
   1  -6 -14 4330.07 269.550  49
   1  -6 -14 5053.15 329.120  42
  -1  -6  14 4412.45 248.520  33
   1  -6 -14 5346.95 284.408  35
   1   6 -14 4213.18 270.265  41
   1   6 -14 4886.51 276.487  38
  -1  -6  13 2498.78 194.300  23
  -1   6  13 2623.18 188.047  26
  -1   6  13 2685.40 380.162  15
   1   6 -13 2368.18 384.034   8
   1  -6 -13 2639.62 359.250   6
  -1   6  13 2487.12 368.316   5
   1  -6 -13 2838.47 245.106  42
   1  -6 -13 2798.23 208.540  49
   1  -6 -13 2566.32 194.805  35
   1   6 -13 2650.65 206.414  41
   1   6 -13 2567.52 197.250  38
   1  -6 -12 3029.62 379.481   8
   1   6 -12 3606.05 445.779   8
   1  -6 -12 3426.61 396.861   6
  -1   6  12 3153.99 397.634   5
  -1   6  12 4048.68 442.021  15
  -1  -6  12 3328.46 209.602  23
  -1   6  12 3541.78 208.900  26
  -1   6  11 3613.49 400.216  15
   1  -6 -11 3272.58 372.661   8
   1   6 -11 3752.31 439.436   8
  -1   6  11 3624.63 405.942   5
   1  -6 -11 3267.03 381.314   6
  -1   6  11 3476.27 205.618  26
  -1  -6  11 3408.17 200.667  23
   1  -6 -10 936.953 225.008   8
   1   6 -10 744.743 221.912   8
  -1   6  10 828.480 233.972  15
  -1   6  10 920.364 220.645   5
  -1   6  10 765.627 232.078  11
   1  -6 -10 535.167 190.350   6
  -1  -6  10 581.526 102.807  23
  -1   6  10 674.036 91.7354  25
   1  -6  -9 14785.9 709.475   8
   1   6  -9 16310.1 798.249   8
   1   6  -9 15372.5 800.835   4
  -1   6   9 15147.1 742.003   5
   1  -6  -9 15158.9 769.309   6
  -1   6   9 16432.7 773.386  11
  -1   6   9 15613.4 757.238  15
  -1  -6   9 14823.3 407.543  23
  -1   6   9 14586.3 388.486  25
   1  -6  -8 4.24798 118.691   8
   1   6  -8 38.1798 124.815   8
  -1   6   8-25.4247 126.879   5
  -1   6   8 129.859 158.526  11
   1  -6  -8 121.417 140.577   6
   1   6  -8 139.964 175.974   4
  -1  -6   8 23.5748 62.1299  23
  -1   6   8 79.7075 61.9188  25
   1   6  -7 5927.68 437.175   8
   1   6  -7 5497.67 468.905   4
   1  -6  -7 5943.24 454.471   6
  -1  -6   7 6080.08 474.686  17
  -1   6   7 5243.52 398.611   5
  -1   6   7 5386.10 417.509  11
  -1  -6   7 5831.76 222.249  23
  -1   6   7 5215.49 213.262  25
  -1   6   7 4837.72 369.879  19
   1   6  -6 51076.3 1322.56   8
   1   6  -6 51687.8 1455.95   4
  -1   6   6 51974.7 1294.13   5
  -1   6   6 49680.5 1326.55  11
   1  -6  -6 48417.0 1361.33   6
  -1   6   6 50503.5 1308.60   1
  -1  -6   6 49685.3 1402.59  17
  -1  -6   6 53771.2 906.020  27
  -1  -6   6 48636.3 855.612  23
  -1   6   6 49697.6 1273.70  20
  -1   6   6 51263.4 875.400  25
  -1   6   6 47238.6 1253.14  19
   1   6  -5 616.351 172.995   8
   1   6  -5 616.926 216.211   4
  -1  -6   5 511.050 138.195   2
   1  -6  -5 565.227 183.969   6
  -1  -6   5 459.125 152.636  17
  -1   6   5 539.760 159.316   1
  -1   6   5 764.486 176.514   5
  -1   6   5 658.290 172.629  11
  -1  -6   5 775.519 93.7547  27
  -1   6   5 599.835 164.224  20
  -1   6   5 556.331 159.954  19
  -1  -6   5 578.909 79.1148  23
   1   6  -4 50348.1 1205.15   8
  -1   6   4 48486.2 1226.86   1
   1   6  -4 48377.8 1358.49   4
   1  -6  -4 48250.0 1306.88   6
  -1   6   4 48461.6 1168.97   5
  -1  -6   4 48253.6 1194.11   2
  -1  -6   4 48599.0 1318.06  17
  -1   6   4 49836.1 1261.08  19
  -1  -6   4 49207.5 847.209  27
  -1   6   4 50439.8 1295.12  20
   1   6  -3 46295.5 1091.74   8
   1   6  -3 45355.1 1297.80   4
  -1  -6   3 45173.5 1125.20   2
  -1  -6   3 44814.4 1242.72  17
  -1   6   3 45076.5 1151.77   1
  -1   6   3 46315.4 1096.10   5
  -1  -6   3 46773.8 901.676   6
   1  -6  -3 46667.3 1257.11   6
  -1   6   3 43462.7 921.441   4
  -1   6   3 46367.0 1205.31  19
  -1   6   3 44555.8 1224.25  20
   1   6  -2 48365.4 1071.40   8
   1   6  -2 52616.1 1374.65   4
  -1   6   2 47932.8 1095.61   5
  -1  -6   2 47856.3 1274.33  17
  -1  -6   2 47907.8 1158.60   2
   1  -6  -2 49971.1 1302.32   6
  -1  -6   2 50405.6 1000.02   6
  -1   6   2 48433.8 1193.94   1
  -1   6   2 45663.3 913.455   4
  -1   6   2 48554.1 1288.58  20
  -1   6   2 51317.1 1257.58  19
  -1   6   1 8844.46 312.944   4
  -1  -6   1 10530.1 562.120  17
  -1  -6   1 9900.79 403.431   6
  -1   6   1 9255.19 502.563  13
   1  -6  -1 9619.89 547.347   6
   1   6  -1 9262.16 376.054   8
  -1  -6   1 9920.69 516.160   2
   1   6  -1 10244.3 571.304   4
  -1   6   1 10574.4 531.342  19
  -1   6   1 10121.2 548.524  20
  -1   6   0 1471.52 123.677   4
   1   6   0 1627.54 252.076   4
  -1  -6   0 1338.90 217.295  17
  -1   6   0 1708.52 247.471  13
  -1  -6   0 1814.06 190.312   6
   1  -6   0 1743.90 248.235   6
  -1   6   0 1829.54 249.664  20
  -1  -6   0 1753.72 115.927  21
  -1   6  -1 215436. 3031.61   4
  -1   6  -1 204293. 3545.01  13
   1  -6   1 213238. 3560.92   6
   1   6   1 214608. 3636.55   4
  -1  -6  -1 221552. 2919.44  21
  -1  -6  -1 215461. 3471.38  18
  -1   6  -1 211493. 3612.12  20
   1   6   2 34968.1 1105.56   4
   1   6   2 33883.1 1066.37   5
  -1   6  -2 31726.7 1053.30  13
   1  -6   2 34308.8 1061.23   6
  -1  -6  -2 35509.8 1012.89  18
  -1   6  -2 34340.9 1089.17  20
  -1  -6  -2 35180.1 644.491  21
   1   6   3 13441.4 644.705   5
  -1   6  -3 11748.8 632.667  13
   1  -6   3 13405.2 633.910   6
   1   6   3 12771.3 656.684   4
  -1  -6  -3 11830.1 572.987  18
  -1   6  -3 12915.0 643.630  20
  -1  -6  -3 13579.4 344.291  21
  -1  -6  -4 4022.12 358.240   7
   1   6   4 4405.06 404.237   5
  -1   6  -4 3610.03 373.826  13
   1  -6   4 4388.51 373.315   6
  -1  -6  -4 4118.20 345.853  18
  -1   6  -4 4041.20 378.429  20
  -1  -6  -4 3961.24 188.334  21
  -1  -6  -5 6146.36 446.268   7
  -1   6  -5 5262.35 444.934  13
   1   6   5 5908.40 450.030   5
   1  -6   5 5401.25 422.346   6
  -1  -6  -5 6365.76 424.289  16
  -1  -6  -5 5977.16 431.169  18
   1   6   5 6055.48 214.092  26
  -1   6  -5 5728.61 455.544  20
  -1  -6  -6 25398.7 896.974  16
  -1  -6  -6 25888.6 967.088   7
  -1   6  -6 25695.2 1066.71   7
   1   6   6 25500.2 968.760   5
   1  -6   6 25233.5 931.559   6
  -1  -6  -6 25596.6 561.529  28
  -1   6  -6 25597.1 976.185  20
   1   6   6 24674.0 520.981  26
  -1  -6  -6 24661.8 931.581  18
   1  -6   7 36.8206 127.267   6
  -1  -6  -7-87.4278 147.685  18
  -1   6  -7-280.930 203.289   7
  -1  -6  -7 216.348 171.099   7
   1   6   7 248.844 182.321   5
  -1  -6  -7 181.074 130.844  16
  -1  -6  -7 119.527 70.9316  28
  -1   6  -7 533.824 203.979  20
   1  -6   8 358.606 159.230   6
  -1  -6  -8 779.660 224.090  18
   1   6   8 370.459 188.527   5
  -1  -6  -8 396.278 152.890  16
  -1  -6  -8 370.041 194.997   7
  -1   6  -8 312.539 190.685   7
  -1  -6  -8 426.935 95.7200  28
   1  -6   8 390.526 79.3443  24
  -1   6  -8 292.892 173.559  20
  -1  -6  -9 25732.8 1060.30   7
  -1   6  -9 24658.3 1095.53   7
   1   6   9 25443.9 1056.59   5
  -1  -6  -9 24071.9 958.918  16
   1  -6   9 24095.1 561.251  24
  -1  -6  -9 23323.7 1006.61  18
  -1  -6  -9 22424.4 572.268  28
  -1   6  -9 24201.8 986.560  20
  -1   6 -10 16807.5 928.350   7
  -1  -6 -10 17339.7 891.681   7
   1   6  10 16149.7 870.064   5
  -1  -6 -10 16114.9 476.950  28
  -1  -6 -10 15091.6 826.164  18
   1  -6  10 16562.8 455.360  24
  -1   6 -10 18144.3 747.364  19
  -1   6 -10 17019.0 836.721  20
   1   6  10 16784.5 457.070  31
   1  -6  10 16668.3 458.976  30
   1   6  11 15874.3 882.693   5
  -1   6 -11 15721.2 924.854   7
  -1  -6 -11 16038.3 889.315   7
  -1   6 -11 17066.0 727.471  19
  -1  -6 -11 15772.7 485.034  28
  -1   6 -11 16417.3 822.738  20
   1  -6  11 15464.4 451.105  24
   1   6  11 15914.3 459.632  31
   1  -6  11 15840.9 456.280  30
   1  -6  12 1907.28 194.256  30
   1  -6  12 1666.03 157.639  24
  -1   6 -12 1644.79 291.848  20
   1   6  12 1803.98 162.968  31
  -1  -6 -12 1591.69 165.138  28
  -1   6 -12 1966.85 346.645   7
   1  -6  12 1899.31 293.960   5
  -1  -6 -12 1415.28 310.700   7
   1   6  12 1737.26 328.033   5
  -1  -6 -12 1898.05 186.935  45
  -1  -6 -12 1388.26 197.330  42
  -1   6 -12 2127.19 210.335  43
   1  -6  12 2051.26 235.798  51
   1   6  12 2089.65 177.229  36
   1  -6  12 1842.56 169.968  33
   1  -6  13 132.046 69.6305  30
   1   6  13 143.236 85.2672  31
   1  -6  13 196.850 89.2396  33
   1  -6  13 101.617 82.5788  24
  -1   6 -13 2.28076 162.000   7
   1  -6  13 196.004 152.163   5
  -1  -6 -13 72.6512 172.769   7
   1   6  13 79.6068 166.741   5
  -1   6 -13 226.681 101.180  46
  -1   6 -13 152.383 95.6635  43
   1  -6  13 126.384 126.555  51
  -1  -6 -13 143.598 99.5992  45
   1   6  13 253.118 94.6478  48
  -1   6 -13 74.2051 72.7261  38
   1   6  13 157.183 88.1558  36
  -1  -6 -13 160.664 89.8708  38
  -1  -6 -13 297.351 98.9644  35
   1  -6  14 914.071 145.442  33
   1   6  14 756.419 123.062  31
   1  -6  14 717.136 113.389  30
   1  -6  14 753.175 116.360  24
   1  -6  14 597.794 215.409   5
   1   6  14 291.656 188.990   5
  -1   6 -14 572.716 248.929   7
  -1  -6 -14 484.662 258.658   7
  -1  -6 -14 785.877 141.726  45
   1  -6  14 912.569 203.113  51
  -1   6 -14 995.660 166.682  43
  -1   6 -14 963.020 155.011  46
   1   6  14 852.246 136.470  48
  -1   6 -14 759.988 124.518  38
  -1  -6 -14 799.659 121.593  38
   1   6  14 740.091 133.606  36
  -1  -6 -14 827.228 134.775  35
   1   6  15 4183.02 261.257  31
   1  -6  15 3941.93 237.674  24
   1  -6  15 4162.51 257.996  30
   1   6  15 3556.38 497.064   5
   1  -6  15 4337.54 471.994   5
  -1   6 -15 4215.62 550.556   7
  -1  -6 -15 4188.21 521.755   7
  -1  -6 -15 4306.57 299.146  45
   1  -6  15 3914.17 343.390  51
  -1   6 -15 4395.64 293.865  46
   1   6  15 3699.12 255.441  48
  -1  -6 -15 4201.32 250.369  38
  -1   6 -15 3935.37 252.444  38
  -1  -6 -15 4023.53 262.510  35
   1  -6  15 3721.44 255.606  33
   1   6  15 4049.76 273.287  36
   1  -6  16 7553.69 339.169  30
   1  -6  16 8313.34 355.316  24
   1   6  16 7878.04 364.006  31
   1  -6  16 8439.99 670.027   5
   1   6  16 7187.75 699.452   5
  -1  -6 -16 9000.59 773.699   7
  -1   6 -16 7529.55 715.586   7
   1  -6  16 7469.23 484.668  51
  -1   6 -16 7918.77 392.082  46
  -1  -6 -16 9163.63 442.323  45
  -1  -6 -16 7616.58 351.798  38
  -1  -6 -16 7039.33 349.866  35
   1  -6  16 8061.30 382.598  33
   1   6  16 7544.66 383.573  36
  -1   6 -16 7476.13 355.302  38
   1  -6  17 2014.77 182.502  30
   1   6  17 1956.10 212.209  31
   1  -6  17 2008.91 181.695  24
  -1   6 -17 1678.67 361.852   7
   1   6  17 2096.82 391.547   5
  -1  -6 -17 2055.10 237.405  45
   1  -6  17 1411.67 242.691  51
  -1   6 -17 1936.75 205.617  46
  -1  -6 -17 2171.69 197.434  38
   1   6  17 1945.48 212.963  36
  -1   6 -17 2039.80 200.074  38
   1  -6  17 2060.90 213.859  33
  -1  -6 -17 1589.99 182.462  35
   1  -6  18 967.614 134.873  30
   1  -6  18 1222.09 172.927  33
   1   6  18 876.608 145.178  31
   1  -6  18 1128.00 139.760  24
   1   6  18 1397.16 339.138   5
   1  -6  18 869.048 222.251  51
  -1  -6 -18 1187.61 195.053  45
  -1   6 -18 1122.77 169.898  46
   1   6  18 1126.59 172.435  36
  -1   6 -18 1004.48 164.028  38
  -1  -6 -18 931.678 141.306  38
  -1  -6 -18 1112.51 159.892  35
   1  -6  19 58.3709 113.640  33
   1  -6  19 145.130 93.2958  30
   1   6  19 23.2363 115.598  31
  -1   6 -19 162.888 113.047  46
  -1  -6 -19 95.4679 130.030  45
   1   6  19 33.1258 106.455  36
  -1   6 -19 141.195 111.093  38
  -1  -6 -19 145.292 96.0599  38
  -1  -6 -19-56.9211 96.9866  35
   1  -6  20 7266.45 325.368  30
   1   6  20 6914.57 358.714  31
   1   6  20 6061.29 345.271  24
  -1  -6 -20 7027.16 400.374  45
  -1   6 -20 6299.16 341.109  38
  -1  -6 -20 6736.45 327.403  38
   1  -6  20 6853.83 371.233  33
  -1  -6 -20 6517.20 338.467  35
   1   6  20 6509.73 357.177  36
   1   6  21 187.975 109.643  24
   1  -6  21 161.639 112.991  33
   1  -6  21 276.394 95.6840  30
   1   6  21 299.221 100.461  33
   1   6  21 88.0512 118.100  31
  -1  -6 -21 172.815 140.291  45
  -1  -6 -21 114.140 99.2970  38
  -1   6 -21 68.2736 104.087  38
  -1  -6 -21 147.790 92.4973  35
   1   6  21 75.8585 95.3267  36
   1   6  22 3556.60 252.908  31
   1   6  22 3253.08 242.289  24
  -1  -6 -22 4262.40 304.522  45
  -1  -6 -22 2965.09 212.478  38
   1  -6  22 3557.93 260.300  33
  -1  -6 -22 3311.51 230.500  35
   1   6  22 3365.83 243.643  36
  -1   6 -22 3365.68 247.035  38
   1   6  22 3476.25 217.762  33
   1   6  23 826.557 133.124  24
   1  -6  23 748.254 147.440  33
   1   6  23 666.498 103.422  33
   1   6  23 653.190 121.910  36
  -1   6 -23 564.785 124.067  38
  -1  -6 -23 722.106 112.047  38
  -1  -6 -23 632.557 114.524  35
   1  -6  24 961.720 139.581  33
   1   6  24 986.446 125.471  24
   1   6  24 1104.29 117.260  33
  -1   6 -24 1143.82 142.239  38
  -1   6 -24 950.248 135.459  41
  -1  -6 -24 984.603 122.196  35
  -1  -6 -24 915.919 108.712  38
   1   6  24 779.929 115.600  36
   1  -6  25 236.225 87.2778  33
  -1  -6 -25 418.797 98.3623  49
  -1   6 -25 372.974 97.9754  38
  -1   6 -25 414.692 96.4840  41
   1   6  25 236.893 73.7349  36
   1   6  26 892.175 109.909  30
   1  -6  26 871.398 105.234  33
  -1  -6 -26 701.230 98.7974  49
  -1   6 -26 817.498 102.190  38
  -1   6 -26 768.483 94.1248  41
   1  -6  27 10.0857 46.8082  33
  -1  -6 -27 61.3694 52.0443  49
  -1   6 -27 131.663 53.4559  38
  -1   7  26 104.389 63.9277  33
   1  -7 -26 164.515 66.2094  49
  -1  -7  26 216.717 61.5381  34
   1   7 -26 190.844 70.8089  40
  -1   7  25 821.834 97.4412  31
  -1  -7  25 925.886 94.7072  33
   1  -7 -25 761.631 111.042  49
   1   7 -25 950.907 119.879  38
  -1  -7  25 681.945 96.8232  34
   1   7 -25 694.903 120.706  40
  -1   7  24 291.944 95.0093  31
  -1  -7  24 17.8361 61.2489  27
  -1  -7  24 64.9502 59.0869  33
   1  -7 -24-98.8425 93.9361  49
   1   7 -24-24.2235 90.0182  38
  -1  -7  24 146.585 81.4329  34
   1   7 -24 311.741 121.494  40
  -1  -7  23 1276.66 139.850  27
  -1   7  23 1056.06 131.984  31
  -1   7  23 1385.42 144.318  22
   1  -7 -23 1354.96 162.875  49
  -1  -7  23 1367.83 141.202  33
   1   7 -23 1481.87 168.345  38
  -1  -7  23 1471.84 166.428  34
   1   7 -23 1352.51 199.410  40
  -1  -7  22 2569.25 200.588  27
  -1   7  22 2211.74 196.699  31
  -1   7  22 2908.26 211.689  22
   1  -7 -22 2798.06 228.297  49
   1  -7 -22 2626.55 216.847  35
  -1  -7  22 2651.34 191.944  33
  -1  -7  22 2905.36 217.607  34
   1   7 -22 2071.35 242.883  40
   1   7 -22 2466.54 219.670  38
  -1  -7  21 502.924 106.329  33
  -1  -7  21 545.457 121.219  27
  -1   7  21 657.159 135.354  31
  -1   7  21 746.982 132.188  22
  -1  -7  21 394.671 184.490  17
  -1   7  21 300.232 205.734  14
   1  -7 -21 597.683 148.640  49
   1   7 -21 590.862 181.997  40
   1  -7 -21 540.788 137.320  35
   1   7 -21 609.511 139.395  41
   1   7 -21 569.127 140.516  38
  -1  -7  20 7813.68 363.991  27
  -1   7  20 7154.26 351.731  31
  -1  -7  20 7516.43 715.466  17
  -1   7  20 7082.28 661.353  14
   1  -7 -20 7262.23 424.472  42
   1  -7 -20 7895.22 384.832  49
   1   7 -20 7093.77 368.535  41
   1  -7 -20 7757.15 376.361  35
  -1  -7  20 8176.95 355.349  33
   1   7 -20 7310.79 380.801  38
  -1   7  19 55.6110 102.300  31
  -1  -7  19 69.6977 89.4820  33
  -1  -7  19-20.0078 90.3646  23
  -1  -7  19-23.2280 89.6630  27
  -1   7  19 158.411 179.063  14
  -1  -7  19 642.001 301.765  17
   1  -7 -19 170.858 142.235  42
   1  -7 -19 106.287 118.979  49
   1   7 -19 224.332 125.607  38
   1  -7 -19 184.051 117.426  35
   1   7 -19 302.347 134.844  41
  -1  -7  18 4804.14 296.616  23
  -1   7  18 4500.88 291.567  31
  -1  -7  18 5056.73 305.506  27
  -1  -7  18 4730.99 584.407  17
  -1   7  18 4120.76 517.097  14
  -1   7  18 4796.37 550.305   9
   1  -7 -18 4792.42 305.213  49
   1  -7 -18 3923.13 329.986  42
   1   7 -18 4280.49 298.476  41
  -1  -7  18 4797.93 277.314  33
   1  -7 -18 4708.25 297.042  35
  -1   7  18 4421.19 274.305  36
   1   7 -18 4647.81 307.689  38
  -1  -7  17 2.31735 112.081  27
  -1  -7  17 89.1614 103.993  23
  -1  -7  17 53.4252 78.6594  33
  -1   7  17-177.415 100.307  26
  -1   7  17 71.6725 112.396  31
  -1   7  17 194.576 194.259   9
   1   7 -17 138.720 169.531   8
  -1   7  17 176.027 208.263  14
  -1  -7  17-194.449 216.593  17
  -1   7  17 95.6976 193.524   5
   1  -7 -17 164.846 122.263  49
   1  -7 -17 268.710 151.926  42
   1  -7 -17-36.2115 97.5464  35
   1   7 -17 66.2796 115.391  38
  -1   7  17 23.7755 79.5730  36
   1   7 -17 49.6347 116.960  41
  -1  -7  16 161.909 81.7118  33
  -1  -7  16 349.972 126.194  23
  -1   7  16 363.937 115.869  26
  -1   7  16 269.978 198.416   9
   1   7 -16 791.808 301.048   8
  -1   7  16 161.812 181.728   5
  -1   7  16 350.419 218.968  14
   1  -7 -16 73.3261 116.374   6
   1  -7 -16 234.220 122.119  49
   1  -7 -16 364.494 154.309  42
   1   7 -16 158.278 108.450  38
  -1   7  16 314.490 107.756  36
   1  -7 -16 339.861 132.609  35
   1   7 -16 194.592 112.227  41
  -1  -7  15 25299.6 675.655  23
  -1   7  15 24803.9 657.400  26
   1   7 -15 22827.5 1231.78   8
  -1   7  15 25167.2 1204.67  14
   1  -7 -15 21544.0 1106.09   6
  -1   7  15 24000.3 1237.07   5
   1  -7 -15 24007.0 681.969  49
   1  -7 -15 23794.2 780.856  42
   1  -7 -15 23500.2 662.161  35
   1   7 -15 23597.0 689.968  41
  -1  -7  15 23084.9 625.963  33
  -1   7  15 24784.7 673.637  36
   1   7 -15 23845.0 688.124  38
  -1  -7  14 2785.02 222.900  23
  -1   7  14 3204.98 226.474  26
   1   7 -14 2468.48 410.288   8
  -1   7  14 3125.50 447.845   5
  -1   7  14 3088.77 428.590  15
   1  -7 -14 3305.38 424.734   6
   1  -7 -14 2997.53 229.120  49
   1   7 -14 2942.47 232.391  46
   1  -7 -14 3073.48 277.004  42
   1  -7 -14 2733.77 214.462  35
   1   7 -14 2895.37 228.411  41
   1   7 -14 2798.28 229.882  38
  -1  -7  13 22.6525 78.9471  23
  -1   7  13 16.9626 87.4396  26
   1   7 -13 213.157 169.471   8
  -1   7  13-94.4431 164.398  15
  -1   7  13-124.612 138.277   5
   1  -7 -13 24.9004 163.370   6
   1   7 -13 90.1891 99.1359  46
   1  -7 -13-73.0561 81.1932  49
   1   7 -13 29.6277 85.1833  38
   1  -7 -13 5.51388 81.4715  35
   1  -7 -13 149.238 131.079  42
   1   7 -13 94.4109 102.908  41
   1  -7 -12 338.979 95.9476  32
  -1  -7  12 325.200 102.848  23
  -1   7  12 465.671 115.591  26
   1   7 -12 540.029 224.355   8
  -1   7  12 224.188 187.985  15
  -1  -7  12 309.420 182.486  17
  -1   7  12 469.995 211.057   5
   1  -7 -12 354.094 186.466   6
   1   7 -12 530.911 124.580  46
   1  -7 -12 318.128 95.1763  49
   1   7 -12 359.480 103.890  38
   1   7 -12 561.113 121.133  41
   1  -7 -12 243.120 101.443  42
   1  -7 -12 285.158 94.0484  35
   1  -7 -11 54104.4 1050.40  32
  -1   7  11 51605.1 1007.69  26
  -1  -7  11 51199.3 1006.93  23
   1   7 -11 50624.0 1656.79   8
  -1   7  11 54131.4 1663.43   5
  -1   7  11 54385.5 1646.50  15
   1  -7 -11 51253.4 1634.00   6
  -1  -7  11 57282.0 1806.44  17
   1  -7 -11 53448.6 1170.14  42
   1   7 -11 54833.0 1080.88  41
   1   7 -10 1684.54 299.174   8
  -1  -7  10 2111.40 354.024  17
  -1   7  10 2164.06 319.074   5
  -1   7  10 1717.36 294.962  15
   1  -7 -10 1831.93 304.604   6
  -1  -7  10 1842.43 154.365  23
  -1  -7  10 2060.55 172.119  27
  -1   7  10 1653.57 137.100  25
   1   7  -9 15840.2 798.147   8
   1   7  -9 15513.8 847.381   4
  -1   7   9 14755.2 764.945   5
  -1  -7   9 16733.9 867.820  17
  -1   7   9 15914.2 804.702  15
   1  -7  -9 15850.7 830.520   6
  -1   7   9 15191.6 783.440  11
  -1  -7   9 14700.1 421.224  23
  -1   7   9 14405.1 413.030  25
  -1  -7   9 15847.5 456.161  27
   1   7  -8 356.697 178.381   8
  -1  -7   8 678.737 226.855  17
  -1  -7   8 760.981 179.782   2
  -1   7   8 344.081 166.715   5
   1   7  -8 384.582 191.003   4
  -1   7   8 293.094 196.325  11
   1  -7  -8 442.388 197.918   6
  -1  -7   8 565.679 100.704  27
  -1   7   8 409.158 84.6798  25
  -1  -7   8 328.612 85.9334  23
   1   7  -7 12598.5 639.119   8
  -1   7   7 10104.0 578.171   5
  -1  -7   7 11621.1 684.599  17
   1  -7  -7 10874.7 653.778   6
   1   7  -7 12098.8 713.055   4
  -1   7   7 12215.7 652.981  11
  -1  -7   7 11347.9 571.384   2
  -1   7   7 10843.5 339.111  25
  -1   7   7 10063.9 568.623  19
  -1  -7   7 11399.5 357.618  27
  -1   7   6 462.610 169.450   1
   1   7  -6 393.700 160.813   8
  -1  -7   6 532.419 153.811   2
  -1  -7   6 254.121 171.397  17
   1   7  -6 610.919 217.459   4
  -1   7   6 278.743 144.525   5
  -1   7   6 602.610 207.437  11
   1  -7  -6 370.036 196.425   6
  -1   7   6 538.343 182.680  19
  -1   7   6 505.371 91.9283  25
  -1  -7   6 529.579 100.510  27
   1   7  -5 40182.8 1106.91   8
   1   7  -5 39325.7 1281.07   4
  -1  -7   5 36700.7 1221.26  17
   1  -7  -5 37974.8 1230.25   6
  -1   7   5 40142.3 1152.60   1
  -1  -7   5 40109.3 1093.63   2
  -1   7   5 37997.2 1107.77   5
  -1   7   5 39958.3 1163.81  11
  -1   7   5 36497.8 1142.64  19
  -1   7   5 36972.1 1158.74  20
  -1   7   5 38288.1 743.335  25
  -1  -7   5 38692.0 745.563  27
  -1  -7   4 18081.7 820.945  17
   1   7  -4 19345.4 692.080   8
   1   7  -4 18180.0 856.025   4
   1  -7  -4 18347.0 821.113   6
  -1   7   4 19469.1 727.231   5
  -1  -7   4 18890.7 709.922   2
  -1   7   4 19529.9 768.182  11
  -1   7   4 17054.1 587.661   4
  -1   7   4 18619.9 754.314   1
  -1   7   4 16415.3 735.512  19
  -1  -7   4 18155.8 451.633  27
  -1   7   4 17295.8 776.458  20
  -1   7   3 2110.89 253.366   1
  -1  -7   3 1725.13 256.522  17
  -1   7   3 1734.28 214.251   5
   1   7  -3 2069.52 301.993   4
  -1  -7   3 2049.10 175.618   6
   1   7  -3 2394.92 225.225   8
  -1  -7   3 2045.00 231.430   2
   1  -7  -3 2045.56 287.155   6
  -1   7   3 2019.06 185.619   4
  -1   7   3 1970.26 275.444  19
  -1  -7   3 2024.91 135.847  27
  -1   7   3 1990.09 285.831  20
  -1   7   2 48757.4 1023.20   4
   1   7  -2 53310.3 1470.05   4
  -1  -7   2 47835.1 1390.60  17
  -1   7   2 52012.2 1290.33   1
  -1  -7   2 53219.9 1115.54   6
   1  -7  -2 50149.1 1401.03   6
  -1  -7   2 54013.5 1267.51   2
  -1  -7   2 51137.8 888.379  27
  -1   7   2 50961.3 1372.61  19
  -1   7   2 52099.0 1445.21  20
   1   7  -1 4353.93 410.121   4
  -1   7   1 4224.32 237.756   4
  -1  -7   1 4038.98 372.849  17
  -1  -7   1 4464.35 294.654   6
   1  -7  -1 4411.42 394.909   6
  -1   7   1 4201.12 339.206   1
  -1   7   1 4526.78 381.562  19
  -1  -7   1 4551.69 196.383  27
  -1   7   1 4488.68 406.664  20
  -1  -7   0 290.791 134.171  17
   1   7   0 408.338 211.550   4
  -1   7   0 292.231 81.0154   4
  -1  -7   0 528.159 132.943   6
   1  -7   0 734.602 204.209   6
  -1  -7   0 292.286 71.8713  21
  -1   7   0 386.297 198.009  20
  -1   7   0 546.037 175.871  19
   1   7   1 8776.34 563.604   4
  -1   7  -1 8262.31 340.247   4
  -1  -7  -1 8262.26 444.266   6
   1  -7   1 8190.49 525.941   6
  -1   7  -1 8905.54 514.372  19
  -1   7  -1 7450.25 534.169  20
  -1  -7  -1 6764.15 444.069  18
  -1  -7  -1 8615.46 270.164  21
  -1   7  -2 5328.21 284.223   4
   1  -7   2 5277.99 425.777   6
  -1  -7  -2 5041.98 372.232   6
   1   7   2 5244.27 456.345   4
  -1   7  -2 5731.77 430.925  19
  -1   7  -2 4954.14 442.431  20
  -1  -7  -2 5442.72 218.039  21
  -1  -7  -2 5063.14 389.517  18
   1  -7   3 1234.78 240.593   6
  -1  -7  -3 1345.31 228.081  18
   1   7   3 963.653 225.812   4
   1   7   3 1446.49 257.217   5
  -1  -7  -3 1356.14 121.502  28
  -1   7  -3 1415.27 278.278  20
  -1  -7  -3 1369.20 116.292  21
  -1   7  -3 1571.30 248.547  19
   1   7   4 94057.9 2144.18   5
   1  -7   4 93605.4 2072.56   6
   1   7   4 91964.1 2149.90   4
  -1  -7  -4 94062.6 1469.19  28
  -1  -7  -4 93348.3 2020.75  18
  -1  -7  -4 90297.0 1441.21  21
   1   7   4 93459.5 1394.77  26
  -1   7  -4 91139.1 2145.20  20
   1   7   5 5878.29 482.027   5
   1  -7   5 5552.64 460.494   6
  -1  -7  -5 5797.00 420.232  16
  -1  -7  -5 5710.71 247.270  28
  -1   7  -5 7098.58 479.957  19
  -1   7  -5 6369.85 513.741  20
   1   7   5 5818.39 223.546  26
  -1  -7  -5 5979.76 454.457  18
  -1   7  -6 14710.0 829.968   7
  -1  -7  -6 14680.5 676.466  16
   1  -7   6 15239.4 745.942   6
   1   7   6 14901.0 776.524   5
   1   7   6 13982.1 375.200  26
  -1  -7  -6 13405.2 401.075  28
  -1   7  -6 14617.3 696.295  19
  -1   7  -6 14316.2 767.557  20
  -1  -7  -6 14356.0 722.907  18
   1   7   7 3385.15 390.733   5
  -1   7  -7 2855.10 396.069   7
   1  -7   7 3316.98 362.099   6
  -1  -7  -7 2782.78 310.259  16
  -1  -7  -7 3171.75 192.582  28
  -1   7  -7 3500.28 351.118  19
  -1   7  -7 3306.00 395.977  20
   1   7   7 3165.22 180.992  26
  -1  -7  -7 3230.44 367.361  18
  -1   7  -8 4883.02 497.532   7
  -1  -7  -8 5170.24 432.227  16
   1   7   8 5623.56 501.727   5
   1  -7   8 5950.32 480.837   6
  -1   7  -8 5451.10 431.840  19
  -1   7  -8 5121.48 485.783  20
  -1  -7  -8 5294.86 479.583  18
  -1  -7  -8 5293.57 253.962  28
  -1   7  -9 24170.3 1157.72   7
   1   7   9 23115.2 1062.05   5
  -1  -7  -9 24131.4 981.798  16
  -1  -7  -9 26431.0 1121.19   7
  -1   7  -9 24148.1 936.550  19
   1   7   9 25664.6 583.904  31
  -1  -7  -9 23659.8 1033.30  18
  -1   7  -9 23340.6 1050.62  20
   1  -7   9 24281.2 585.458  30
  -1  -7  -9 23496.4 601.897  28
  -1   7 -10 5975.21 575.360   7
   1   7  10 4947.75 499.785   5
  -1  -7 -10 5743.74 537.168   7
  -1  -7 -10 5175.44 270.884  28
  -1  -7 -10 5491.01 514.270  18
  -1   7 -10 6008.77 451.225  19
   1   7  10 5920.20 262.523  31
  -1   7 -10 5472.88 500.992  20
   1  -7  10 5388.55 253.654  30
  -1  -7 -11 389.660 115.589  28
   1  -7  11 224.099 97.2545  33
   1   7  11 215.528 96.1509  31
  -1   7 -11 393.272 212.217  20
   1  -7  11 393.066 98.5479  30
  -1   7 -11 352.297 158.664  19
   1   7  11 494.805 246.099   5
  -1   7 -11 251.864 196.856   7
  -1  -7 -11 452.204 219.112   7
  -1  -7 -11 219.013 97.7718  45
  -1   7 -11 502.823 138.842  43
   1  -7  11 331.731 146.266  51
  -1   7 -11 393.049 129.606  46
  -1  -7 -11 219.639 99.4144  35
   1   7  11 266.855 97.1504  36
  -1  -7 -12 195.376 91.0680  28
   1  -7  12 123.578 91.4916  33
   1  -7  12 201.687 74.0393  30
   1   7  12 155.144 85.7374  31
  -1   7 -12 132.527 136.001  20
  -1  -7 -12 232.065 202.429   7
  -1   7 -12 6.95600 181.404   7
   1   7  12 66.8380 191.790   5
  -1   7 -12 159.510 103.723  46
   1   7  12 147.747 89.8637  48
  -1  -7 -12 655.682 248.773  45
  -1  -7 -12 139.864 112.403  42
   1  -7  12 200.310 140.182  51
   1   7  12 303.882 106.711  36
  -1  -7 -12 249.469 99.6624  35
  -1  -7 -12 467.103 99.9622  38
   1  -7  13 123.323 80.1930  30
   1  -7  13 64.7002 100.072  33
   1   7  13 7.84382 79.0971  31
  -1   7 -13-36.5079 146.653   7
   1   7  13 359.523 224.591   5
   1  -7  13 158.595 145.275   5
  -1   7 -13 214.606 116.458  46
   1   7  13 13.4317 85.9506  48
   1  -7  13 361.293 154.151  51
  -1  -7 -13 157.830 130.262  42
  -1  -7 -13 86.3328 96.6409  45
   1   7  13 100.454 92.2835  36
  -1   7 -13 162.116 94.7628  38
  -1  -7 -13 34.1158 71.1588  38
  -1  -7 -13 192.456 96.2944  35
   1   7  14 1101.14 146.546  31
   1  -7  14 955.574 147.891  33
   1  -7  14 958.330 135.149  30
  -1   7 -14 971.319 278.073   7
   1  -7  14 1400.34 288.758   5
   1   7  14 783.947 268.312   5
  -1  -7 -14 1114.59 168.987  45
  -1   7 -14 975.484 165.339  46
   1  -7  14 738.717 188.377  51
   1   7  14 884.363 140.689  48
  -1   7 -14 876.839 128.787  38
   1   7  14 876.195 140.896  36
  -1  -7 -14 1021.74 134.936  38
  -1  -7 -14 1074.36 148.624  35
   1  -7  15 12679.8 445.005  30
   1   7  15 13000.2 467.049  31
   1   7  15 12787.5 933.870   5
  -1   7 -15 11894.8 896.567   7
   1  -7  15 11519.9 594.085  51
  -1   7 -15 12996.7 516.129  46
  -1  -7 -15 13174.9 532.242  45
   1   7  15 12809.6 484.658  48
  -1  -7 -15 12600.3 445.205  38
   1  -7  15 13430.5 494.693  33
  -1   7 -15 11724.0 443.515  38
   1   7  15 12750.7 495.944  36
  -1  -7 -15 12257.1 466.529  35
   1   7  16 297.585 118.157  31
   1  -7  16 369.522 101.185  30
   1  -7  16 394.286 127.159  33
   1   7  16 402.285 244.164   5
  -1   7 -16 113.743 179.054   7
  -1  -7 -16 116.024 113.326  45
   1   7  16 163.784 102.697  48
  -1   7 -16 171.332 129.262  46
   1  -7  16 182.700 184.697  51
  -1  -7 -16 71.5826 97.2004  35
   1   7  16 180.961 111.998  36
  -1   7 -16 125.636 90.0400  38
  -1  -7 -16 248.184 97.4084  38
   1  -7  17 729.768 154.276  33
   1   7  17 958.777 166.288  31
   1  -7  17 763.446 122.185  30
   1   7  17 1154.93 319.988   5
  -1  -7 -17 553.977 239.838   6
   1  -7  17 662.019 221.468  51
  -1  -7 -17 843.670 179.642  45
  -1   7 -17 983.993 169.992  46
   1   7  17 824.359 161.319  36
  -1   7 -17 525.693 116.469  38
  -1  -7 -17 847.843 152.308  35
  -1  -7 -17 998.847 140.506  38
   1   7  18 17215.4 570.348  31
   1  -7  18 17463.1 528.218  30
  -1  -7 -18 17721.8 640.485  45
  -1   7 -18 16815.2 589.443  46
  -1  -7 -18 17143.5 535.661  38
   1  -7  18 17499.2 596.864  33
   1   7  18 15697.7 583.807  36
  -1   7 -18 15993.7 551.382  38
  -1  -7 -18 17010.7 577.298  35
   1  -7  19 1939.22 215.090  33
   1   7  19 1974.70 205.129  31
  -1   7 -19 2107.17 208.770  46
  -1  -7 -19 1948.20 237.589  45
   1   7  19 1866.92 208.958  36
  -1  -7 -19 2119.33 187.677  38
  -1   7 -19 1750.16 191.989  38
  -1  -7 -19 2123.45 207.765  35
   1  -7  20 1160.56 175.727  33
   1   7  20 914.504 159.142  31
  -1   7 -20 982.352 149.414  46
  -1  -7 -20 842.127 183.800  45
  -1   7 -20 901.885 145.841  38
  -1  -7 -20 908.867 135.441  38
  -1  -7 -20 1087.24 157.560  35
   1   7  20 906.161 162.444  36
   1   7  21 544.475 130.820  24
   1  -7  21 494.278 140.692  33
   1   7  21 446.924 127.796  31
  -1  -7 -21 336.518 148.130  45
   1   7  21 768.671 146.920  36
  -1   7 -21 373.055 123.253  38
  -1  -7 -21 631.525 108.475  38
  -1  -7 -21 333.601 110.378  35
   1   7  22 4540.16 270.769  31
   1   7  22 5152.79 289.159  24
  -1  -7 -22 5573.18 338.380  45
  -1  -7 -22 4787.60 270.227  35
   1   7  22 4725.42 285.288  36
   1  -7  22 5108.86 297.507  33
  -1   7 -22 5075.60 283.432  38
  -1  -7 -22 4584.28 241.971  38
   1   7  23 5961.97 295.743  24
  -1  -7 -23 5957.66 279.257  35
   1   7  23 5968.65 301.479  36
   1  -7  23 6526.30 316.725  33
  -1   7 -23 5670.40 305.804  41
  -1   7 -23 5903.00 285.459  38
   1  -7  24 763.116 120.628  33
  -1  -7 -24 836.978 127.111  49
  -1   7 -24 879.655 133.077  41
  -1  -7 -24 583.222 95.1204  35
   1   7  24 810.973 112.438  36
  -1   7 -24 875.228 122.822  38
   1  -7  25 727.395 104.618  33
  -1  -7 -25 714.952 107.452  49
  -1   7 -25 777.334 104.252  38
  -1   7 -25 784.462 112.510  41
   1   7  25 502.942 84.1248  36
  -1  -7 -26 1191.41 107.580  49
   1  -7  26 1172.49 111.815  33
  -1   7 -26 1026.73 101.370  41
  -1   7 -26 1177.38 106.403  38
  -1   8  26 689.145 81.1797  33
   1  -8 -25 474.014 85.0243  49
  -1  -8  25 525.277 82.6031  34
   1   8 -25 473.178 103.083  40
  -1   8  24-1.95454 58.8485  31
   1  -8 -24-36.7481 73.9734  49
   1   8 -24 30.5634 78.6256  38
   1   8 -24 252.240 114.484  40
  -1  -8  24 59.7650 67.7234  34
  -1  -8  23-17.5132 56.1391  33
  -1  -8  23-73.4583 67.1237  27
  -1   8  23 47.9216 74.5745  31
   1  -8 -23 189.574 92.4761  49
   1   8 -23 305.528 139.333  40
   1   8 -23 172.438 106.114  38
  -1  -8  23 96.9528 83.0257  34
  -1  -8  22 126.671 79.4010  33
  -1  -8  22-14.3615 71.1965  27
  -1   8  22 14.4292 80.1143  31
  -1   8  22-7.71041 66.3838  22
   1  -8 -22-14.6364 91.1009  49
   1   8 -22 35.2438 101.363  38
   1  -8 -22 4.47238 99.0150  35
  -1  -8  22-75.3207 90.1709  34
   1   8 -22-45.9074 134.779  40
  -1  -8  21 251.009 85.8520  33
  -1  -8  21 48.8321 76.5087  27
  -1   8  21 273.815 106.644  31
  -1   8  21 357.062 104.736  22
  -1  -8  21 332.762 210.132  17
   1  -8 -21 284.281 115.604  49
   1   8 -21 298.662 128.177  38
   1   8 -21 358.136 128.227  41
  -1  -8  21 425.528 125.741  34
   1  -8 -21 321.243 123.119  35
   1   8 -21 208.669 164.318  40
  -1  -8  20 14.1171 84.8795  33
  -1  -8  20 10.1771 83.1064  27
  -1   8  20 132.948 106.659  31
  -1  -8  20 225.889 190.339  17
  -1   8  20 232.615 201.448  14
   1  -8 -20-182.574 144.570  42
   1  -8 -20 34.3126 106.300  49
  -1   8  20 11.7590 77.8572  36
   1   8 -20 87.2998 125.517  38
  -1  -8  20 33.5565 107.585  34
   1   8 -20 183.126 114.858  41
   1  -8 -20-44.1592 105.446  35
  -1  -8  19 438.226 119.735  27
  -1  -8  19 551.152 116.507  33
  -1   8  19 578.680 144.281  31
  -1  -8  19 637.824 239.757  17
  -1   8  19 343.766 194.320  14
   1  -8 -19 389.295 164.545  42
   1  -8 -19 535.436 128.970  49
   1   8 -19 511.862 152.897  38
   1   8 -19 522.507 153.016  41
   1  -8 -19 374.797 128.997  35
  -1   8  19 609.829 131.754  36
  -1  -8  18 219.739 99.0554  27
  -1  -8  18 359.350 106.005  33
  -1   8  18 240.061 114.623  31
  -1  -8  18 294.897 231.489  17
  -1   8  18 288.217 145.623  14
   1  -8 -18 240.473 118.549  49
   1  -8 -18 297.078 153.150  42
   1   8 -18 170.510 118.816  38
  -1   8  18 44.4805 82.2851  36
   1   8 -18 311.947 141.067  41
   1  -8 -18 246.814 125.226  35
  -1  -8  17 1213.58 167.236  27
  -1   8  17 1238.10 164.375  26
  -1  -8  17 1338.06 151.172  33
  -1   8  17 1286.81 181.896  31
  -1   8  17 774.531 245.345   9
  -1  -8  17 1093.88 309.422  17
  -1   8  17 1125.75 299.122  14
   1  -8 -17 1211.56 220.517  42
   1  -8 -17 1093.42 172.038  49
   1   8 -17 1073.62 178.302  41
   1   8 -17 1351.85 185.204  38
  -1   8  17 1243.48 163.970  36
   1  -8 -17 1212.12 176.812  35
  -1  -8  16 1049.65 160.789  27
  -1   8  16 797.198 145.086  26
  -1   8  16 990.545 286.086   9
   1   8 -16 1004.82 295.578   8
  -1  -8  16 961.145 294.255  17
  -1   8  16 1278.78 310.664  14
  -1   8  16 1021.34 304.492   5
   1  -8 -16 1624.36 344.928   6
   1  -8 -16 962.066 161.589  49
   1  -8 -16 895.354 190.207  42
  -1   8  16 970.513 149.390  36
   1   8 -16 855.049 172.808  41
   1   8 -16 851.031 161.369  38
   1  -8 -16 881.406 157.770  35
  -1  -8  15 8344.05 386.689  27
  -1   8  15 8104.11 367.133  26
   1   8 -15 7064.22 691.782   8
  -1   8  15 7337.04 697.263   5
   1  -8 -15 8211.29 701.225   6
  -1  -8  15 7881.44 731.356  17
   1  -8 -15 7843.17 368.787  49
   1   8 -15 8742.53 402.645  46
   1  -8 -15 7834.74 455.096  42
   1   8 -15 8024.52 398.570  41
   1  -8 -15 7438.25 360.981  35
  -1   8  15 7585.95 369.125  36
   1   8 -15 8283.07 387.157  38
  -1   8  14 7055.27 334.982  26
  -1  -8  14 7238.30 351.043  27
   1   8 -14 5399.90 582.946   8
  -1  -8  14 6821.91 672.613  17
  -1   8  14 5786.72 600.649   5
  -1   8  14 6656.42 620.917  15
   1  -8 -14 6082.31 605.017   6
   1   8 -14 6343.46 348.692  46
   1  -8 -14 6219.99 324.138  49
   1  -8 -14 5900.93 379.438  42
   1  -8 -14 5713.58 308.777  35
   1   8 -14 6652.98 350.862  41
   1   8 -14 6293.27 336.469  38
  -1  -8  13 62.9982 98.8537  27
  -1   8  13 114.194 94.7965  26
   1   8 -13 252.194 176.602   8
  -1   8  13 43.2009 172.209  15
  -1  -8  13 12.3761 183.994  17
  -1   8  13 110.741 164.800   5
   1  -8 -13 25.3163 157.873   6
   1  -8 -13 74.0692 93.9373  49
   1   8 -13 199.274 108.812  46
   1   8 -13 182.002 108.332  38
   1  -8 -13 1.12452 115.415  42
   1   8 -13 75.0616 112.865  41
   1  -8 -13 42.2103 82.1017  35
   1  -8 -12 10854.6 417.891  32
  -1  -8  12 11491.2 427.844  27
  -1   8  12 11074.2 410.516  26
   1   8 -12 10413.6 741.420   8
  -1  -8  12 11752.3 830.560  17
  -1   8  12 11362.0 775.996  15
   1  -8 -12 11317.1 795.187   6
  -1   8  12 10696.2 761.359   5
   1  -8 -12 10739.0 402.622  49
   1   8 -12 10597.5 444.660  46
   1  -8 -12 11323.5 500.027  42
   1   8 -12 10744.1 438.462  41
   1  -8 -12 10302.7 395.997  35
   1   8 -12 11010.1 423.726  38
  -1   8  11 1343.19 155.076  26
   1  -8 -11 1401.23 163.563  32
  -1  -8  11 1534.72 162.593  27
   1   8 -11 1159.66 253.455   8
  -1  -8  11 1011.98 271.685  17
  -1  -8  11 1427.85 238.600   2
  -1   8  11 1256.83 303.574  15
  -1   8  11 1693.24 332.957   5
   1  -8 -11 1042.58 275.232   6
   1   8 -11 1755.08 185.536  46
   1   8 -11 1448.38 165.011  41
   1  -8 -11 1465.85 193.241  42
   1  -8 -11 1607.24 159.188  35
   1   8 -11 1454.93 162.281  38
   1  -8 -10 3356.38 227.990  32
  -1  -8  10 4158.72 237.158  27
   1   8 -10 3451.91 398.303   8
  -1   8  10 3663.19 428.079  15
  -1   8  10 3450.75 405.728   5
  -1  -8  10 4066.24 472.733  17
   1  -8 -10 3385.22 421.543   6
  -1  -8  10 3693.86 359.865   2
   1  -8 -10 3944.55 280.068  42
   1   8 -10 3867.70 262.452  46
   1   8 -10 4383.65 263.815  41
   1   8 -10 3891.77 234.074  38
   1   8  -9 1196.48 244.345   8
  -1  -8   9 1361.07 318.163  17
  -1   8   9 1605.49 312.130  15
  -1   8   9 1353.68 264.062   5
  -1  -8   9 1127.06 207.089   2
  -1   8   9 1382.68 285.330  11
   1  -8  -9 1241.43 292.159   6
   1   8  -9 1094.94 304.916   4
  -1  -8   9 1311.62 148.261  27
  -1   8   9 1187.73 129.564  25
   1   8  -8 28979.5 1067.61   8
  -1   8   8 27589.8 1090.27  15
  -1   8   8 26860.1 1078.61   5
   1  -8  -8 28780.2 1167.14   6
  -1  -8   8 28365.3 1184.14  17
  -1   8   8 27944.0 1109.14  11
  -1  -8   8 28975.6 992.458   2
   1   8  -8 31346.9 1242.69   4
  -1  -8   8 27187.6 645.673  27
  -1   8   8 26116.5 625.386  25
   1   8  -7 5480.54 435.242   8
  -1   8   7 5113.06 452.448   5
   1  -8  -7 5676.21 515.426   6
   1   8  -7 6536.95 560.529   4
  -1  -8   7 6150.83 428.641   2
  -1   8   7 5587.07 470.806  11
  -1  -8   7 5366.09 505.114  17
  -1  -8   7 5717.09 258.720  27
  -1   8   7 5457.26 250.161  25
   1   8  -6 153.830 133.169   8
  -1  -8   6 505.508 171.328   2
  -1  -8   6 426.914 225.678  17
   1   8  -6 550.495 219.792   4
  -1   8   6 705.394 186.423   5
  -1   8   6 544.261 230.694  11
   1  -8  -6 747.855 247.852   6
  -1  -8   6 565.627 110.695  27
  -1   8   6 372.711 160.296  19
  -1   8   6 263.134 87.7621  25
  -1  -8   5 2425.63 343.610  17
  -1  -8   5 2132.58 262.871   2
  -1   8   5 2168.66 295.806   1
   1   8  -5 2058.19 329.087   4
  -1   8   5 2147.77 294.269  11
  -1   8   5 1902.12 272.432   5
   1  -8  -5 2193.77 330.812   6
  -1   8   5 2260.00 165.996  25
  -1   8   5 1980.28 288.911  19
  -1  -8   5 1977.75 155.190  27
  -1  -8   4 1702.13 223.810   2
  -1  -8   4 1112.58 249.453  17
  -1   8   4 1335.13 233.896  11
  -1   8   4 1684.38 246.732   1
   1   8  -4 1651.35 286.990   4
  -1   8   4 1434.80 225.143   5
   1  -8  -4 1151.37 255.099   6
  -1   8   4 1185.22 237.608  19
  -1   8   4 1376.75 131.527  25
  -1  -8   4 1155.70 116.019  27
   1   8  -3 4284.72 455.660   4
  -1  -8   3 4442.41 425.921  17
   1  -8  -3 4450.41 434.225   6
  -1   8   3 4317.89 377.718  11
  -1   8   3 4327.11 364.504   1
  -1  -8   3 4325.06 215.062  27
  -1   8   3 4368.07 419.657  20
  -1   8   3 3715.81 387.101  19
  -1  -8   2 958.274 223.907  17
   1   8  -2 1016.18 272.378   4
  -1   8   2 1225.10 222.594   1
  -1  -8   2 792.896 145.001   6
   1  -8  -2 928.863 258.471   6
  -1  -8   2 1335.45 131.150  27
  -1   8   2 1166.65 271.118  20
  -1   8   2 1036.70 259.194  19
   1   8  -1 17974.1 860.853   4
  -1  -8   1 17514.4 836.614  17
  -1   8   1 18067.6 725.638   1
  -1  -8   1 17784.0 655.106   6
   1  -8  -1 17854.9 826.046   6
  -1   8   1 17100.3 794.537  19
  -1  -8   1 18008.5 457.638  27
  -1  -8   1 18113.1 444.940  21
  -1   8   1 17575.4 860.641  20
  -1  -8   0 8824.59 466.841   6
   1  -8   0 8831.76 573.873   6
  -1   8   0 8503.06 487.446   1
   1   8   0 8951.97 603.285   4
  -1   8   0 9112.91 575.084  19
  -1   8   0 8236.83 592.303  20
  -1  -8   0 8335.86 502.549  18
  -1  -8   0 8614.00 285.769  21
  -1  -8  -1 64553.7 1490.78   6
   1  -8   1 63172.2 1668.80   6
   1   8   1 65378.0 1758.16   4
  -1   8  -1 62880.7 1646.73  19
  -1   8  -1 60295.4 1728.98  20
  -1  -8  -1 63184.1 1557.51  18
  -1  -8  -1 62351.4 1060.27  21
  -1  -8  -2 30483.6 979.115   6
   1  -8   2 30239.1 1085.71   6
   1   8   2 30498.4 1151.82   4
  -1   8  -2 30025.3 1156.96  20
  -1   8  -2 29546.0 1062.43  19
  -1  -8  -2 29989.8 1014.10  18
  -1  -8  -2 28639.6 611.493  21
  -1  -8  -3 27278.9 953.344   6
   1  -8   3 27104.4 1027.36   6
   1   8   3 28942.2 1116.30   4
  -1  -8  -3 27154.1 606.924  28
   1   8   3 27492.9 542.352  26
  -1   8  -3 28783.7 1049.73  19
  -1  -8  -3 27884.9 986.216  18
  -1  -8  -3 26089.3 583.493  21
  -1   8  -3 26589.1 1098.86  20
   1  -8   4 547.813 191.190   6
   1   8   4 512.855 193.514   4
  -1  -8  -4 366.548 160.748  18
   1   8   4 540.400 217.258   5
  -1  -8  -4 504.310 181.084   6
  -1   8  -4 587.496 196.233  19
  -1  -8  -4 467.021 93.8231  28
  -1   8  -4 451.202 202.303  20
   1   8   4 372.365 72.4498  26
   1   8   5 27036.5 1115.39   5
  -1  -8  -5 27456.7 956.982  16
  -1  -8  -5 29467.5 1047.22   6
   1  -8   5 25668.0 1024.46   6
   1   8   5 27380.0 1128.60   4
  -1  -8  -5 26354.5 614.402  28
  -1   8  -5 27423.6 1032.18  19
  -1   8  -5 27383.8 1138.25  20
  -1  -8  -5 27691.5 1038.09  18
   1   8   5 26523.8 567.186  26
   1   8   6 37184.6 1339.01   5
  -1  -8  -6 38432.9 1166.82  16
  -1  -8  -6 35275.3 1218.40   6
   1  -8   6 35668.5 1240.29   6
  -1  -8  -6 36131.8 1236.55  18
  -1  -8  -6 35763.7 749.829  28
  -1   8  -6 36532.3 1232.09  19
   1   8   6 33622.4 692.112  26
  -1   8  -6 37071.7 1345.90  20
   1  -8   7 1244.66 258.066   6
  -1  -8  -7 1245.77 260.698  18
  -1  -8  -7 1331.02 224.376  16
   1   8   7 1451.13 298.885   5
  -1   8  -7 1617.80 334.088   7
  -1  -8  -7 1434.95 140.276  28
   1  -8   7 1518.23 135.644  30
   1   8   7 1450.05 133.571  26
  -1   8  -7 1242.14 247.599  19
  -1   8  -7 1571.70 302.867  20
   1  -8   8 368.902 189.286   6
  -1  -8  -8 348.430 178.625  18
  -1   8  -8 162.356 154.612   7
  -1  -8  -8 121.658 97.3922  16
   1   8   8 442.297 237.706   5
  -1  -8  -8 450.386 106.018  28
  -1   8  -8 312.787 161.234  19
  -1   8  -8 248.953 194.705  20
   1   8   8 308.835 76.6340  31
   1  -8   8 351.594 83.6913  30
  -1   8  -9 17707.4 1017.83   7
  -1  -8  -9 17596.7 824.021  16
   1   8   9 17097.4 951.127   5
   1  -8   9 19078.1 912.089   6
  -1  -8  -9 16406.6 505.591  28
  -1   8  -9 17038.6 820.327  19
  -1  -8  -9 16309.9 884.103  18
  -1   8  -9 17017.1 928.597  20
   1  -8   9 17861.0 490.926  30
   1   8   9 18243.3 487.461  31
   1  -8  10 157.971 96.2787  33
  -1  -8 -10 68.0263 86.0299  28
   1   8  10 79.3294 75.2437  31
   1  -8  10 39.9997 60.5527  30
  -1   8 -10 454.778 148.111  19
  -1   8 -10 206.466 177.379  20
  -1   8 -10 90.9619 191.993   7
   1   8  10-5.60855 178.447   5
   1  -8  10-48.2667 120.089  51
  -1  -8 -10 123.891 97.8844  45
  -1   8 -10-49.7067 92.1734  46
   1   8  10 101.771 101.947  48
  -1  -8 -10 104.274 84.7159  35
   1   8  10 128.127 91.1245  36
  -1  -8 -11 3179.45 225.368  28
  -1   8 -11 2959.17 398.460  20
   1   8  11 3394.22 221.615  31
   1  -8  11 3082.68 205.629  30
  -1   8 -11 2635.96 330.450  19
  -1   8 -11 3074.66 471.219   7
   1   8  11 2826.07 435.001   5
   1   8  11 3085.42 234.642  48
  -1  -8 -11 2952.33 251.934  42
  -1   8 -11 3084.34 247.956  46
   1  -8  11 3161.17 297.650  51
  -1  -8 -11 3092.82 243.211  45
   1  -8  11 3529.48 212.882  34
  -1  -8 -11 3237.21 228.537  35
   1   8  11 3732.03 244.152  36
   1  -8  11 2842.21 214.257  33
   1   8  12 12359.0 424.013  31
   1  -8  12 11925.2 407.236  30
  -1  -8 -12 12049.4 446.575  28
  -1   8 -12 12269.2 894.699   7
   1   8  12 13414.8 910.745   5
  -1  -8 -12 11706.1 481.499  45
  -1  -8 -12 10792.6 497.582  42
  -1   8 -12 12029.6 496.154  46
   1   8  12 11557.1 462.638  48
   1  -8  12 11323.5 562.670  51
   1  -8  12 11636.0 404.508  34
  -1  -8 -12 11592.3 439.200  35
   1   8  12 12689.4 466.956  36
   1  -8  12 11630.4 443.919  33
   1  -8  13 4031.19 236.569  30
   1   8  13 4064.51 252.387  31
  -1   8 -13 4335.99 550.387   7
  -1  -8 -13 4362.55 508.663   6
   1   8  13 3336.08 478.112   5
   1   8  13 4104.26 277.559  48
  -1   8 -13 4083.53 293.871  46
   1  -8  13 3847.10 345.819  51
  -1  -8 -13 3678.48 298.146  42
  -1  -8 -13 4046.10 293.694  45
   1  -8  13 3723.13 261.792  33
   1  -8  13 4317.80 247.947  34
  -1  -8 -13 4100.65 264.933  35
   1   8  13 4118.79 276.992  36
   1  -8  14 7761.28 331.074  30
   1   8  14 6691.41 331.295  31
   1   8  14 7809.55 732.852   5
  -1  -8 -14 6570.15 639.746   6
  -1   8 -14 7587.91 736.123   7
  -1  -8 -14 7083.54 394.898  45
   1  -8  14 6269.45 441.116  51
   1   8  14 7159.89 369.340  48
  -1   8 -14 7496.66 392.997  46
   1  -8  14 7352.47 324.650  34
  -1  -8 -14 7202.80 356.605  35
   1   8  14 6732.92 357.538  36
   1  -8  14 6896.12 351.755  33
  -1   8 -14 7355.18 331.908  38
   1  -8  15 21511.9 587.221  30
   1   8  15 20211.3 605.424  31
   1   8  15 20604.2 1222.21   5
  -1  -8 -15 20154.4 1154.92   6
  -1   8 -15 20247.1 1194.20   7
  -1   8 -15 20293.5 674.228  46
   1   8  15 20280.2 640.642  48
  -1  -8 -15 20736.4 690.535  45
   1  -8  15 17321.1 755.948  51
   1  -8  15 20744.9 646.317  33
   1   8  15 20072.3 649.273  36
  -1  -8 -15 19930.6 627.182  35
  -1   8 -15 19921.1 588.649  38
   1  -8  16 450.366 137.635  33
   1   8  16 315.405 122.643  31
   1  -8  16 325.728 94.6908  30
   1   8  16-95.9631 166.103   5
  -1   8 -16 420.301 204.782   7
  -1  -8 -16 395.856 234.930   6
   1   8  16 514.935 135.659  48
  -1   8 -16 260.462 127.972  46
  -1  -8 -16 470.209 158.250  45
   1   8  16 323.628 128.504  36
  -1   8 -16 239.274 108.844  38
  -1  -8 -16 193.381 120.010  35
   1   8  17 887.659 154.900  31
   1  -8  17 807.543 159.841  33
  -1  -8 -17 833.566 171.326  45
  -1   8 -17 863.804 168.167  46
   1   8  17 740.814 136.372  48
  -1   8 -17 863.337 143.363  38
   1   8  17 702.296 155.152  36
  -1  -8 -17 928.270 159.800  35
   1  -8  18 594.586 156.210  33
   1   8  18 512.464 128.398  31
  -1   8 -18 394.460 133.256  46
  -1  -8 -18 709.555 172.049  45
   1   8  18 679.698 164.352  36
  -1   8 -18 566.546 131.367  38
  -1  -8 -18 752.459 155.387  35
   1   8  19 9344.63 413.136  31
  -1  -8 -19 8696.91 443.587  45
  -1   8 -19 9222.41 415.723  46
  -1   8 -19 9028.51 394.190  38
  -1  -8 -19 9528.36 413.679  35
   1   8  19 9159.15 437.961  36
   1  -8  19 9369.29 429.012  33
   1  -8  20 621.132 144.869  33
   1   8  20 665.004 139.846  31
  -1  -8 -20 547.972 160.653  45
  -1   8 -20 800.394 138.793  46
   1   8  20 502.542 138.256  36
  -1  -8 -20 815.639 156.800  35
  -1   8 -20 742.031 135.815  38
   1   8  21 43.8794 79.2333  24
   1   8  21 161.581 102.501  31
   1  -8  21 124.342 130.010  33
  -1  -8 -21 85.5293 124.823  45
  -1   8 -21-62.1024 87.5906  38
  -1  -8 -21 69.7875 91.9882  35
   1   8  21 44.3186 102.259  36
   1   8  22-12.7427 79.3948  24
   1  -8  22 39.8194 98.8389  33
   1   8  22 7.76946 87.7658  31
  -1  -8 -22 104.105 117.795  45
  -1   8 -22 13.2534 105.844  41
  -1  -8 -22-64.1831 90.0950  35
  -1   8 -22 38.0508 84.7921  38
   1   8  22 29.0807 86.0684  36
   1   8  23 200.908 82.1221  24
   1  -8  23 272.719 113.109  33
  -1   8 -23 349.612 89.9011  38
  -1  -8 -23 341.998 96.3617  35
  -1   8 -23 420.461 112.949  41
   1   8  23 246.329 91.4661  36
   1  -8  24 929.208 122.009  33
  -1  -8 -24 817.148 110.346  49
  -1   8 -24 1132.61 135.361  41
  -1   8 -24 780.556 105.821  38
  -1  -8 -24 1005.44 109.989  35
   1   8  24 777.524 110.111  36
   1  -8  25 97.4325 67.4976  33
  -1  -8 -25 134.760 63.5511  49
  -1   8 -25-17.3033 54.2255  38
  -1   8 -25 81.1030 66.8540  41
   1   8  25 111.394 57.2114  36
   1  -8  26 983.881 93.5790  33
   1   9 -25 4.98359 68.1375  40
  -1  -9  25-32.8796 45.9551  34
  -1   9  24 275.332 79.2496  31
   1  -9 -24 186.652 71.1762  49
  -1  -9  24 91.6455 63.1631  34
  -1   9  23 1603.66 150.540  31
   1  -9 -23 1613.69 142.898  49
   1   9 -23 1577.49 153.063  38
   1   9 -23 1495.57 188.106  40
  -1  -9  23 1885.05 154.263  34
  -1   9  22 948.675 128.645  31
  -1  -9  22 845.588 118.950  27
   1  -9 -22 988.757 141.993  49
   1   9 -22 1069.56 151.018  38
   1   9 -22 1133.66 190.993  40
  -1  -9  22 877.454 138.639  34
   1  -9 -22 802.270 135.449  35
  -1  -9  21 7602.03 336.627  27
  -1   9  21 7846.27 336.595  22
  -1   9  21 7898.87 347.218  31
   1  -9 -21 7622.31 335.030  49
  -1  -9  21 7842.13 353.693  34
   1   9 -21 8305.26 365.153  38
   1   9 -21 8340.61 446.120  40
   1  -9 -21 8338.54 359.785  35
  -1   9  21 7379.63 310.472  36
  -1  -9  20 674.991 127.171  27
  -1   9  20 565.160 125.299  31
  -1  -9  20 914.709 265.625  17
   1  -9 -20 583.689 166.869  42
   1  -9 -20 493.177 116.442  49
   1  -9 -20 801.667 144.143  35
  -1   9  20 508.124 108.108  36
   1   9 -20 771.405 149.970  38
   1   9 -20 816.385 164.380  41
  -1  -9  20 799.664 146.680  34
   1   9 -20 759.523 198.414  40
  -1  -9  19 789.369 128.866  27
  -1   9  19 1211.93 169.577  31
  -1  -9  19 1073.34 313.097  17
  -1   9  19 786.931 239.757  14
   1  -9 -19 788.648 140.397  49
   1  -9 -19 804.761 190.898  42
  -1   9  19 687.422 129.066  36
   1  -9 -19 936.072 155.220  35
  -1  -9  19 928.769 152.902  34
   1   9 -19 1026.84 184.329  41
   1   9 -19 1108.25 175.046  38
  -1   9  18 3689.91 273.770  31
  -1  -9  18 3777.05 257.639  27
  -1   9  18 3737.48 489.061  14
  -1  -9  18 3213.00 482.651  17
   1  -9 -18 3436.70 251.625  49
   1  -9 -18 3495.76 319.479  42
   1  -9 -18 4035.25 273.455  35
  -1  -9  18 3449.98 260.220  34
   1   9 -18 4030.89 296.122  41
  -1   9  18 3396.29 247.909  36
   1   9 -18 3603.73 271.966  38
  -1  -9  17 120.961 109.551  27
  -1   9  17 195.335 107.189  26
  -1   9  17 6.87099 113.577  31
  -1   9  17 374.280 219.696  14
  -1  -9  17 160.235 198.877  17
   1  -9 -17 219.204 172.051  42
   1   9 -17-148.988 109.367  46
   1  -9 -17 271.389 115.653  49
  -1   9  17 118.887 107.908  36
   1  -9 -17-124.668 123.642  35
   1   9 -17 168.873 148.821  38
   1   9 -17 131.124 135.816  41
  -1  -9  16 36553.3 882.166  27
  -1   9  16 35077.1 862.330  26
  -1  -9  16 38001.6 1640.91  17
  -1   9  16 34369.0 1478.75  14
   1  -9 -16 33707.0 840.588  49
   1  -9 -16 33480.2 1006.36  42
   1   9 -16 33980.4 891.824  46
  -1  -9  16 35859.3 876.746  34
   1  -9 -16 35506.6 868.504  35
   1   9 -16 34882.0 884.702  38
   1   9 -16 37000.7 921.860  41
  -1   9  16 34922.2 877.021  36
  -1   9  15 15527.5 529.613  26
  -1  -9  15 15540.0 538.046  27
  -1  -9  15 15286.4 1027.74  17
  -1   9  15 14784.8 982.763   5
   1  -9 -15 14990.5 992.888   6
   1   9 -15 15014.0 557.074  46
   1  -9 -15 15713.7 523.364  49
   1  -9 -15 14963.9 640.539  42
  -1  -9  15 15282.3 541.071  34
   1  -9 -15 15169.5 526.467  35
   1   9 -15 15898.5 573.342  41
  -1   9  15 15168.0 545.137  36
   1   9 -15 15748.2 548.361  38
  -1  -9  14 4926.36 299.282  27
  -1   9  14 4928.69 291.192  26
  -1   9  14 4023.64 514.592   5
  -1  -9  14 4678.67 570.104  17
  -1   9  14 4550.93 529.932  15
   1  -9 -14 4346.05 525.425   6
   1  -9 -14 4637.04 350.594  42
   1   9 -14 4647.45 311.173  46
   1  -9 -14 4828.56 281.592  49
  -1  -9  14 5399.58 305.443  34
   1  -9 -14 4632.31 284.717  35
   1   9 -14 4668.56 319.546  41
   1   9 -14 4658.57 291.874  38
  -1   9  13 440.463 144.733  26
   1  -9 -13 364.533 130.487  32
  -1  -9  13 620.420 138.978  27
  -1   9  13 646.716 254.069  15
  -1  -9  13 611.644 252.251  17
  -1   9  13 726.583 253.187   5
   1  -9 -13 746.199 288.638   6
   1   9 -13 1067.22 176.437  46
   1   9 -13 848.641 178.737  41
   1   9 -13 583.016 142.458  38
   1  -9 -13 582.052 163.401  42
  -1  -9  13 791.154 144.733  34
   1  -9 -13 637.590 130.033  35
   1  -9 -12 17900.7 560.812  32
  -1  -9  12 17925.2 559.219  27
  -1   9  12 18207.2 558.951  26
  -1  -9  12 18578.6 1078.35  17
  -1   9  12 18531.3 1027.61   5
  -1   9  12 17714.6 1000.06  15
   1  -9 -12 16901.4 1008.53   6
   1   9 -12 19386.2 627.256  46
   1  -9 -12 17739.5 657.492  42
   1   9 -12 19703.5 613.062  41
   1  -9 -12 17410.2 543.788  35
  -1  -9  12 17119.8 546.855  34
   1   9 -12 18592.6 571.178  38
  -1   9  11 5615.77 294.586  26
  -1  -9  11 5228.90 286.294  27
   1  -9 -11 5513.86 300.608  32
  -1  -9  11 5663.22 592.575  17
  -1   9  11 5124.93 528.329   5
  -1   9  11 5397.50 552.887  15
   1  -9 -11 5393.24 560.359   6
   1  -9 -11 5073.88 346.567  42
   1   9 -11 5048.63 314.408  46
  -1  -9  11 5374.74 291.132  34
   1   9 -11 5679.02 314.153  41
   1  -9 -11 5115.49 275.323  35
   1   9 -11 5007.28 280.834  38
   1  -9 -10 7332.25 337.409  32
  -1  -9  10 7489.98 337.524  27
  -1   9  10 7494.29 615.458  15
  -1  -9  10 7498.59 657.928  17
  -1   9  10 7007.05 596.489   5
   1  -9 -10 7673.84 657.529   6
  -1   9  10 7342.93 344.026  48
   1   9 -10 7237.49 373.712  46
   1  -9 -10 7881.57 404.135  42
   1   9 -10 7646.20 362.968  41
   1  -9 -10 7230.05 317.889  35
  -1  -9  10 7154.35 330.132  34
   1   9 -10 7706.57 339.518  38
  -1  -9   9 7363.02 323.089  27
   1  -9  -9 6407.75 314.610  32
  -1   9   9 6876.55 300.660  25
   1   9  -9 6946.07 621.698   4
  -1  -9   9 6900.47 629.595  17
  -1   9   9 7077.78 580.093  15
   1  -9  -9 6532.78 593.722   6
  -1   9   9 6303.89 550.032   5
   1   9  -9 6756.96 358.048  46
   1  -9  -9 6725.29 368.161  42
  -1  -9   9 7125.96 317.482  34
   1  -9  -9 6858.19 302.856  35
   1   9  -9 7280.17 345.070  41
   1   9  -9 6748.31 313.848  38
  -1  -9   8 312.367 113.616  27
  -1   9   8 299.945 94.9899  25
   1  -9  -8 336.340 108.000  32
  -1  -9   8-29.0889 156.533  17
  -1   9   8 180.455 175.836  15
  -1   9   8 198.828 170.958   5
   1   9  -8 406.203 221.525   4
  -1   9   8 247.853 164.314  11
   1  -9  -8 355.382 183.558   6
   1   9  -8 346.503 121.638  46
   1  -9  -8 207.085 116.356  42
  -1  -9   8 298.182 96.7786  34
   1   9  -8 518.295 121.628  41
  -1  -9   7 18307.0 966.784  17
  -1  -9   7 18856.9 775.820   2
  -1   9   7 17284.0 853.931   5
   1  -9  -7 17506.0 944.325   6
   1   9  -7 17555.7 958.970   4
  -1   9   7 17360.6 870.351  11
  -1   9   7 17244.5 496.329  25
  -1  -9   7 17649.1 509.030  27
  -1  -9   6 1132.52 199.570   2
   1  -9  -6 1052.18 284.215   6
   1   9  -6 1028.67 270.094   4
  -1   9   6 1070.00 251.738   5
  -1   9   6 1213.11 251.399  11
  -1  -9   6 744.218 219.751  17
  -1  -9   6 1145.22 136.395  27
  -1   9   6 1219.66 137.239  25
  -1  -9   5 179.198 160.535  17
   1   9  -5 190.405 169.366   4
  -1   9   5 284.764 129.700   5
  -1   9   5 429.489 152.419  11
   1  -9  -5 587.636 232.673   6
  -1  -9   5 342.733 88.4619  27
  -1   9   5 287.769 93.6440  25
  -1   9   4 2137.68 294.524   1
  -1  -9   4 1967.26 333.146  17
   1   9  -4 2243.57 378.885   4
   1  -9  -4 2248.12 356.237   6
  -1   9   4 2135.34 301.400  11
  -1  -9   4 2156.00 167.658  27
  -1   9   4 1721.27 284.420  19
  -1   9   4 2113.62 169.026  25
  -1   9   3 1728.48 251.689   1
   1   9  -3 1814.20 320.501   4
  -1   9   3 1843.53 266.933  11
  -1  -9   3 1796.02 302.309  17
   1  -9  -3 2037.30 322.461   6
  -1  -9   3 1911.66 146.433  21
  -1   9   3 1814.96 154.840  25
  -1  -9   3 1753.80 148.265  27
  -1   9   3 1374.38 269.151  19
  -1  -9   2 335.317 187.724  17
   1   9  -2 57.2780 150.640   4
  -1   9   2 139.345 136.299  11
   1  -9  -2 304.867 183.323   6
  -1   9   2 426.591 156.701   1
  -1  -9   2 106.498 67.5449  21
  -1   9   2 241.591 183.467  19
  -1   9   2 203.434 80.1707  25
  -1  -9   1 1804.48 259.847  18
  -1   9   1 1722.74 250.682   1
   1   9  -1 1653.64 306.326   4
  -1  -9   1 1678.88 216.312   6
   1  -9  -1 1576.25 285.349   6
  -1   9   1 1554.58 271.845  19
  -1   9   1 1765.13 320.595  20
  -1  -9   1 1754.18 137.613  21
  -1  -9   0 487.587 155.137  18
   1   9   0 156.856 160.242   4
  -1   9   0 377.811 138.367   1
  -1  -9   0 427.353 144.276   6
   1  -9   0 480.959 199.067   6
  -1  -9   0 472.276 81.5895  21
  -1   9   0 312.709 204.260  20
  -1   9   0 634.267 215.524  19
   1  -9   1 4886.59 459.794   6
  -1  -9  -1 5936.77 430.596   6
  -1   9  -1 4951.54 393.224   1
   1   9   1 5128.34 494.975   4
  -1  -9  -1 5683.28 441.523  18
  -1  -9  -1 5486.95 239.003  21
  -1   9  -1 5227.74 475.075  19
  -1   9  -1 5100.58 512.923  20
  -1  -9  -2 433.010 152.071  18
   1   9   2 482.979 231.950   4
  -1  -9  -2 218.435 137.426   6
   1  -9   2 373.336 190.584   6
  -1  -9  -2 391.253 91.7895  21
  -1  -9  -2 349.170 86.0116  28
  -1   9  -2 245.925 170.491  20
  -1   9  -2 210.763 166.400  19
   1  -9   3 125.011 158.585   6
   1   9   3 208.562 174.945   4
  -1  -9  -3 186.663 151.466   6
  -1  -9  -3 28.4370 120.191  18
  -1   9  -3 54.8419 148.912  20
  -1  -9  -3 222.809 82.0340  28
  -1   9  -3 501.022 207.297  19
  -1  -9  -4 29730.6 1010.16  16
  -1  -9  -4 26339.8 1022.36   6
   1  -9   4 26984.6 1087.91   6
   1   9   4 27977.5 1178.96   4
  -1   9  -4 24647.7 1059.61  19
  -1  -9  -4 26172.8 623.269  28
  -1   9  -4 26969.3 1190.16  20
   1   9   4 27542.0 571.647  26
  -1  -9  -4 26109.2 1025.19  18
   1  -9   5 467.015 211.443   6
  -1  -9  -5 684.590 174.186  16
   1   9   5 202.577 173.540   4
  -1  -9  -5 438.281 172.017  18
   1   9   5 524.808 227.837   5
  -1  -9  -5 414.366 170.472   6
  -1  -9  -5 391.441 95.8776  28
  -1   9  -5 539.654 273.280  20
   1   9   5 484.483 85.4788  26
  -1   9  -5 735.110 210.887  19
   1   9   6 5274.90 528.639   5
  -1  -9  -6 4468.89 447.144   6
   1  -9   6 5007.35 469.613   6
   1   9   6 4767.02 511.720   4
  -1   9  -6 4733.05 454.588  19
   1   9   6 4881.11 226.093  26
  -1  -9  -6 4504.35 241.730  28
  -1  -9  -6 4484.28 444.217  18
   1  -9   6 4821.59 235.385  30
  -1   9  -6 4302.09 489.058  20
   1  -9   7 1732.84 297.624   6
  -1  -9  -7 1229.95 254.206  18
  -1   9  -7 1662.95 362.925   7
   1   9   7 1259.06 316.434   4
   1   9   7 2298.22 391.477   5
  -1  -9  -7 1402.22 289.282   6
  -1  -9  -7 1548.61 156.863  28
  -1   9  -7 1594.20 312.186  20
   1   9   7 1752.12 150.362  26
  -1   9  -7 1943.79 315.421  19
   1  -9   7 1561.35 142.327  30
  -1  -9  -8 9165.87 363.711  28
  -1   9  -8 9340.57 721.666  20
  -1  -9  -8 8545.22 646.550  18
   1   9   8 9796.09 335.737  31
  -1   9  -8 8378.82 604.592  19
   1  -9   8 8883.33 336.588  30
  -1   9  -8 9382.93 757.518   7
  -1  -9  -8 9348.74 679.616   6
   1   9   8 8423.56 686.580   5
   1  -9   8 9729.57 666.544   6
   1  -9   8 8069.54 445.831  51
  -1   9  -8 9747.16 421.100  46
  -1  -9  -8 10142.0 418.425  45
   1   9   8 9339.45 400.274  48
  -1  -9  -8 9357.48 374.737  37
   1   9   8 9722.44 379.489  36
   1  -9   8 8676.27 369.220  33
  -1  -9  -9 1203.45 150.198  28
   1  -9   9 1226.99 133.252  30
  -1   9  -9 1155.45 307.855  20
  -1   9  -9 1089.38 237.990  19
   1   9   9 1119.88 127.918  31
   1  -9   9 980.281 141.422  33
   1  -9   9 1204.67 256.985   6
  -1   9  -9 1643.32 345.940   7
  -1  -9  -9 1115.26 275.265  18
   1   9   9 1231.43 301.189   5
  -1  -9  -9 1185.60 283.197   6
  -1  -9  -9 1272.42 169.263  45
   1  -9   9 850.017 198.761  51
   1   9   9 1274.69 163.194  48
  -1  -9  -9 1064.28 161.872  42
  -1   9  -9 1183.71 167.711  46
   1   9   9 1336.87 151.896  36
   1  -9   9 1181.41 136.437  34
  -1  -9 -10 6242.81 312.631  28
   1  -9  10 6668.16 297.090  30
   1   9  10 5901.53 276.440  31
  -1   9 -10 6323.64 525.913  19
  -1   9 -10 5288.47 593.360   7
   1   9  10 6061.30 615.566   5
  -1  -9 -10 6651.13 606.666   6
  -1  -9 -10 6440.67 362.269  42
   1  -9  10 5564.21 420.596  51
   1   9  10 6158.27 339.042  48
  -1   9 -10 6538.82 357.351  46
  -1  -9 -10 6101.61 346.201  45
   1  -9  10 6478.55 298.640  34
   1   9  10 6456.89 327.609  36
   1  -9  10 6224.01 320.150  33
  -1  -9 -10 5920.81 318.392  35
  -1  -9 -11 5592.56 301.613  28
   1   9  11 5140.77 271.788  31
   1  -9  11 5371.72 271.468  30
  -1   9 -11 5170.45 481.268  19
  -1   9 -11 4124.14 548.486   7
   1   9  11 5289.15 589.387   5
  -1  -9 -11 5827.14 582.759   6
  -1   9 -11 5456.64 336.879  46
   1   9  11 5262.08 320.185  48
  -1  -9 -11 5928.62 343.903  45
  -1  -9 -11 5575.17 345.371  42
   1  -9  11 4979.38 385.295  51
   1  -9  11 5912.27 290.318  34
   1  -9  11 5346.86 303.532  33
  -1  -9 -11 5519.75 301.010  35
   1   9  11 5566.05 312.185  36
   1   9  12 2638.26 206.102  31
   1  -9  12 2734.52 196.923  30
  -1  -9 -12 2419.43 211.601  28
  -1   9 -12 2523.29 442.651   7
   1   9  12 2722.21 460.863   5
  -1  -9 -12 2599.45 412.323   6
  -1  -9 -12 2650.47 253.227  45
  -1   9 -12 2580.39 250.093  46
  -1  -9 -12 2630.61 252.681  42
   1   9  12 2802.41 246.393  48
   1  -9  12 2328.84 193.561  34
   1   9  12 2771.65 235.117  36
   1  -9  12 2605.27 225.675  33
  -1  -9 -12 2408.54 217.388  35
   1  -9  13 14200.9 461.601  30
   1   9  13 14368.3 480.507  31
  -1   9 -13 13649.8 985.812   7
  -1  -9 -13 14354.9 952.372   6
   1   9  13 13630.0 980.006   5
  -1  -9 -13 13598.7 578.229  42
  -1   9 -13 14530.6 563.439  46
  -1  -9 -13 13728.9 550.513  45
   1   9  13 13736.0 530.128  48
   1  -9  13 13008.6 454.737  34
  -1  -9 -13 13715.2 508.777  35
   1  -9  13 13804.1 509.734  33
   1   9  13 13386.9 507.530  36
   1  -9  14 201.856 115.469  33
   1   9  14 334.828 112.022  31
  -1   9 -14 57.5910 202.586   7
   1   9  14 640.543 282.253   5
  -1  -9 -14 221.231 201.054   6
   1   9  14 45.0989 111.486  48
  -1   9 -14 269.076 141.051  46
  -1  -9 -14 369.899 147.545  45
   1   9  14 186.869 115.735  36
   1  -9  14 168.569 85.8833  34
  -1  -9 -14 127.774 123.914  35
   1  -9  15 235.554 138.223  33
   1   9  15 77.2792 99.8419  31
  -1   9 -15 153.431 170.987   7
   1   9  15 433.975 233.521   5
  -1  -9 -15 495.742 242.207   6
  -1  -9 -15 310.578 150.615  45
   1   9  15 72.5375 108.167  48
  -1   9 -15 428.260 159.343  46
   1   9  15-21.9597 106.709  36
   1  -9  15 60.3763 92.5046  34
  -1  -9 -15-9.99002 99.0748  35
   1   9  16 5849.24 321.180  31
  -1   9 -16 5586.61 356.681  46
   1   9  16 5785.22 335.889  48
  -1  -9 -16 5982.71 371.981  45
   1  -9  16 6211.37 304.207  34
  -1  -9 -16 6314.90 346.752  35
   1   9  16 5483.57 346.692  36
   1  -9  16 5544.22 339.497  33
  -1   9 -16 5278.76 301.976  38
   1  -9  17 985.582 168.441  33
   1   9  17 810.581 146.543  31
  -1  -9 -17 676.700 165.435  45
  -1   9 -17 1072.47 178.689  46
   1   9  17 992.301 171.733  48
   1   9  17 799.433 156.120  36
  -1   9 -17 976.698 139.494  38
  -1  -9 -17 924.391 164.402  35
   1   9  18 1071.18 165.266  31
   1  -9  18 1004.96 179.679  33
  -1  -9 -18 1140.92 197.850  45
  -1   9 -18 1089.84 167.953  46
   1   9  18 1175.13 163.498  48
   1   9  18 946.353 171.845  36
  -1   9 -18 1250.31 155.268  38
  -1  -9 -18 1380.85 186.651  35
   1   9  19 8774.16 389.330  31
  -1   9 -19 8476.60 401.357  46
  -1  -9 -19 9580.27 450.785  45
  -1  -9 -19 8885.05 394.706  35
   1  -9  19 9202.38 422.395  33
  -1   9 -19 8930.49 367.848  38
   1   9  19 8891.97 415.059  36
   1   9  20 2135.10 196.418  31
  -1  -9 -20 2394.48 234.972  45
  -1   9 -20 2287.33 213.547  46
   1  -9  20 2477.02 230.136  33
  -1  -9 -20 2318.23 200.721  35
   1   9  20 2192.50 216.255  36
  -1   9 -20 2171.56 183.637  38
   1   9  21 1181.65 148.605  24
   1  -9  21 1055.60 155.522  33
   1   9  21 821.205 132.052  31
  -1  -9 -21 1333.53 182.430  45
  -1   9 -21 843.444 131.323  46
  -1   9 -21 860.379 127.299  38
  -1   9 -21 1075.29 170.418  41
  -1  -9 -21 1008.78 143.974  35
   1   9  21 1147.65 168.269  36
   1   9  22-134.387 81.9254  24
   1  -9  22 92.5833 96.2249  33
   1   9  22 43.7304 79.6698  31
  -1  -9 -22 179.485 114.464  45
  -1  -9 -22 300.965 92.2180  49
  -1   9 -22 89.8353 72.8679  38
  -1  -9 -22 39.3707 76.4830  35
  -1   9 -22 228.201 125.601  41
   1   9  22 108.931 91.6245  36
   1  -9  23 459.430 99.2926  33
  -1  -9 -23 408.019 86.5195  49
  -1   9 -23 504.139 86.6250  38
  -1  -9 -23 474.402 90.9221  35
  -1   9 -23 437.057 111.807  41
   1   9  23 433.736 99.0359  36
   1  -9  24 738.808 109.333  33
  -1  -9 -24 550.461 85.1782  49
  -1   9 -24 496.448 76.7637  38
  -1  -9 -24 645.416 89.1922  35
  -1   9 -24 744.298 112.636  41
   1   9  24 552.609 91.1806  36
   1  -9  25 772.153 90.9018  33
  -1   9 -25 768.740 93.8011  41
  -1 -10  24 424.355 73.5063  34
   1  10 -24 255.885 89.6542  40
  -1  10  23 138.612 68.7034  31
   1 -10 -23 80.1553 52.3147  49
  -1 -10  23 104.271 70.7467  34
   1  10 -23 216.263 103.712  40
  -1  10  22 55.1310 76.9105  31
   1 -10 -22 21.4371 65.8269  49
  -1 -10  22-32.2600 82.0938  34
   1 -10 -22 174.830 88.4962  35
   1  10 -22 113.238 140.592  40
  -1  10  21 1249.98 149.795  31
  -1 -10  21 1480.72 147.127  27
   1 -10 -21 1255.07 131.153  49
   1  10 -21 1275.38 205.018  40
   1 -10 -21 1354.99 155.306  35
  -1 -10  21 1289.35 163.603  34
  -1  10  21 1412.31 136.649  36
  -1 -10  20 1926.03 174.682  27
  -1  10  20 1960.59 194.359  31
   1 -10 -20 1991.45 236.734  42
   1 -10 -20 1913.65 168.594  49
   1 -10 -20 2078.58 190.512  35
   1  10 -20 2346.68 264.381  40
  -1  10  20 2278.33 186.308  36
   1  10 -20 2025.46 192.377  38
  -1 -10  20 1979.87 196.122  34
  -1 -10  19 1887.42 186.724  27
  -1  10  19 1862.63 195.873  31
  -1 -10  19 1172.12 300.589  17
   1 -10 -19 1811.23 169.667  49
   1 -10 -19 1979.68 254.801  42
  -1  10  19 1962.80 184.649  36
   1  10 -19 1721.05 254.281  40
  -1 -10  19 1856.60 197.363  34
   1 -10 -19 1816.69 182.886  35
   1  10 -19 1908.41 199.989  38
  -1 -10  18 80.5218 88.8728  27
  -1  10  18 268.840 122.477  31
  -1 -10  18 4.32251 178.191  17
  -1  10  18-44.8780 131.950  14
   1  10 -18 34.3261 106.014  46
   1 -10 -18 360.080 187.462  42
   1 -10 -18-4.92730 83.0658  49
   1  10 -18 147.997 119.866  38
  -1  10  18 132.907 111.745  36
   1  10 -18 212.738 138.013  41
  -1 -10  18 339.084 132.733  34
   1 -10 -18 197.346 114.517  35
  -1 -10  17 21163.1 637.724  27
  -1  10  17 20146.7 616.344  26
  -1  10  17 22322.7 663.424  31
  -1 -10  17 21379.4 1214.46  17
  -1  10  17 21552.1 1133.03  14
   1  10 -17 21215.6 662.347  46
   1 -10 -17 20147.0 591.995  49
   1 -10 -17 21556.7 775.983  42
  -1 -10  17 20994.5 645.476  34
   1  10 -17 21425.7 687.326  41
   1  10 -17 20540.1 636.503  38
  -1  10  17 21061.1 644.761  36
   1 -10 -17 20600.6 624.742  35
  -1  10  16 2941.32 238.164  26
  -1 -10  16 2800.05 240.557  27
  -1 -10  16 2748.67 459.002  17
  -1  10  16 2844.23 428.805  14
   1  10 -16 2805.14 255.527  46
   1 -10 -16 2530.69 289.386  42
  -1 -10  16 2782.97 237.283  34
   1 -10 -16 2446.52 216.643  35
   1  10 -16 2446.46 253.495  41
   1  10 -16 2891.10 245.843  38
  -1  10  16 2681.71 239.548  36
  -1  10  15 2996.25 248.547  26
  -1 -10  15 2882.94 240.555  27
  -1 -10  15 2274.17 412.997  17
   1 -10 -15 2563.25 291.524  42
   1  10 -15 2895.34 260.662  46
  -1 -10  15 2588.26 234.764  34
   1  10 -15 2555.37 251.003  41
  -1  10  15 2857.24 252.421  36
   1 -10 -15 2755.46 228.354  35
   1  10 -15 2661.40 243.405  38
  -1 -10  14 1428.13 186.132  27
  -1  10  14 1348.37 186.710  26
  -1 -10  14 1261.72 346.696  17
  -1  10  14 1482.30 341.411  15
   1 -10 -14 749.614 283.419   6
   1  10 -14 1712.03 216.235  46
   1 -10 -14 1194.49 224.967  42
   1  10 -14 1120.32 175.466  38
   1  10 -14 1319.14 198.788  41
  -1 -10  14 1206.61 177.820  34
   1 -10 -14 998.873 157.227  35
   1 -10 -13 32476.6 819.718  32
  -1  10  13 33766.7 825.050  26
  -1 -10  13 32791.0 829.795  27
  -1  10  13 30710.3 1412.81   5
  -1 -10  13 31685.1 1494.37  17
   1 -10 -13 33466.3 1507.95   6
  -1  10  13 33364.4 1447.01  15
   1  10 -13 32142.4 880.608  46
   1 -10 -13 32770.5 962.180  42
   1  10 -13 30738.3 796.880  38
   1  10 -13 32648.3 863.493  41
   1 -10 -13 30834.2 787.897  35
  -1 -10  13 30443.9 808.553  34
  -1  10  12 23129.5 667.214  26
  -1 -10  12 23265.3 673.457  27
   1 -10 -12 21709.6 653.927  32
  -1 -10  12 23280.1 1258.22  17
  -1  10  12 22752.2 1188.59   5
  -1  10  12 25762.8 1224.01  15
   1 -10 -12 24707.7 1277.03   6
   1 -10 -12 22165.1 772.740  42
   1  10 -12 23541.6 733.464  46
  -1  10  12 23595.3 671.321  48
   1  10 -12 22065.4 656.659  38
   1  10 -12 23250.0 702.759  41
  -1 -10  12 21997.7 652.577  34
   1 -10 -12 22796.1 641.143  35
  -1 -10  11 451.346 118.588  27
  -1  10  11 655.233 135.901  26
   1 -10 -11 378.511 115.993  32
  -1 -10  11 435.829 243.398  17
  -1  10  11 382.922 210.837  15
  -1  10  11 303.723 171.694   5
   1 -10 -11 562.305 236.663   6
  -1  10  11 330.335 113.422  48
   1  10 -11 663.540 159.109  46
   1  10 -11 558.882 131.078  38
   1  10 -11 685.183 148.299  41
   1 -10 -11 550.665 160.314  42
   1 -10 -11 671.883 135.903  35
  -1 -10  11 637.890 127.858  34
   1 -10 -10 10719.1 424.590  32
  -1 -10  10 11407.7 432.789  27
  -1  10  10 10990.7 772.154   5
  -1 -10  10 11274.8 844.448  17
  -1  10  10 10669.3 774.680  15
   1 -10 -10 10133.8 801.602   6
  -1  10  10 11132.9 446.820  48
   1  10 -10 11327.0 480.568  46
   1 -10 -10 10494.9 497.232  42
   1  10 -10 10772.0 447.114  41
  -1 -10  10 11038.4 426.374  34
   1 -10 -10 10581.9 401.531  35
   1  10 -10 10488.0 416.305  38
  -1 -10   9 30373.9 763.747  27
   1 -10  -9 31104.4 774.772  32
  -1  10   9 31248.3 742.184  25
  -1 -10   9 29286.9 1362.61  17
   1 -10  -9 31884.4 1389.86   6
   1  10  -9 33938.4 1449.16   4
  -1  10   9 32347.2 1306.89  15
  -1  10   9 31371.0 1296.61   5
   1  10  -9 31609.1 848.394  46
   1 -10  -9 31875.3 887.398  42
   1 -10  -9 29892.0 723.350  35
   1  10  -9 30446.3 795.674  41
  -1 -10   9 30974.0 757.184  34
   1  10  -9 31222.6 753.326  38
  -1 -10   8 312.480 102.496  27
   1 -10  -8 552.570 112.552  32
  -1  10   8 227.198 102.404  25
  -1 -10   8 513.966 234.040  17
  -1  10   8 187.397 178.044  15
   1  10  -8 459.665 217.260   4
  -1  10   8 208.486 181.646   5
   1 -10  -8 224.291 185.499   6
   1  10  -8 292.786 129.237  46
   1  10  -8 407.752 117.222  41
   1 -10  -8 554.501 146.851  42
  -1 -10   8 395.433 100.416  34
   1 -10  -8 350.243 101.739  35
   1  10  -8 410.809 109.676  39
  -1 -10   7 492.175 123.850  27
   1 -10  -7 563.963 121.775  32
  -1  10   7 620.886 120.607  25
  -1 -10   7 150.987 175.765  17
  -1  10   7 496.096 196.829  15
   1  10  -7 716.890 264.473   4
  -1  10   7 826.729 242.429   5
  -1  10   7 575.658 218.543  11
   1 -10  -7 313.670 199.885   6
   1  10  -7 521.172 136.478  46
  -1 -10   7 492.752 107.542  34
   1 -10  -7 423.949 138.783  42
   1  10  -7 527.155 136.566  41
   1  10  -7 554.194 126.576  39
  -1 -10   6 296.336 106.044  27
   1 -10  -6 190.820 90.1785  32
  -1  10   6 309.569 109.658  25
  -1 -10   6 161.894 218.508  17
   1  10  -6 186.912 177.815   4
  -1  10   6 259.344 191.176  11
   1 -10  -6 418.087 208.173   6
   1  10  -6 106.162 98.8004  46
   1  10  -6 369.317 114.196  39
   1 -10  -6 269.345 119.297  42
  -1 -10   6 260.352 86.5412  34
  -1 -10   5 4394.93 251.371  27
   1 -10  -5 4881.07 262.823  32
  -1  10   5 4585.87 256.906  25
   1 -10  -5 4496.26 290.817  42
   1  10  -5 4647.10 298.216  46
   1  10  -5 5200.81 535.900   4
  -1 -10   5 4967.06 524.975  17
   1 -10  -5 4467.70 493.509   6
  -1  10   5 4371.60 431.060  11
   1  10  -4 44457.0 1574.85   4
  -1 -10   4 42219.8 1543.38  17
   1 -10  -4 41689.9 1510.85   6
  -1  10   4 42261.1 1353.43  11
  -1 -10   4 41448.5 881.562  27
  -1  10   4 41622.6 876.745  25
  -1 -10   4 42640.2 835.229  21
   1  10  -3 17010.4 938.587   4
  -1  10   3 14070.2 741.503   1
   1 -10  -3 16134.2 892.408   6
  -1  10   3 16210.2 781.475  11
  -1 -10   3 14782.6 884.493  17
  -1  10   3 15626.0 466.827  25
  -1  10   3 13118.2 796.357  19
  -1 -10   3 15135.0 434.878  21
  -1 -10   2 159.724 133.657  18
  -1  10   2 85.3612 94.0029   1
   1  10  -2 83.9505 158.688   4
  -1  10   2 61.9870 143.971  11
   1 -10  -2 84.9064 145.794   6
  -1 -10   2 213.258 78.1630  21
  -1  10   2 289.952 191.565  19
  -1  10   2 131.612 83.7871  25
  -1 -10   1 197.802 122.719  18
   1  10  -1-27.4191 173.402   4
  -1  10   1 269.662 136.807   1
  -1  10   1 131.250 139.199  11
   1 -10  -1 242.127 180.658   6
  -1 -10   1 73.3562 75.2930  21
  -1  10   1 164.780 182.815  19
  -1  10   1 217.298 89.7259  25
   1  10   0 15953.6 901.811   4
  -1  10   0 15826.3 736.552   1
  -1 -10   0 15434.4 715.163   6
   1 -10   0 16295.3 884.406   6
  -1  10   0 15786.8 724.150  11
  -1 -10   0 16347.9 777.598  18
  -1  10   0 15653.3 470.322  25
  -1 -10   0 15342.3 439.397  21
  -1  10   0 14532.3 832.245  19
   1  10   1 9516.15 693.945   4
  -1  10  -1 8241.36 519.451   1
  -1 -10  -1 9271.25 569.378   6
   1 -10   1 8472.40 628.706   6
  -1 -10  -1 8338.41 324.465  28
  -1 -10  -1 8525.28 316.719  21
  -1 -10  -1 9214.62 585.697  18
  -1  10  -1 7472.30 600.854  19
   1 -10   2 107.896 149.023   6
  -1 -10  -2 77.8982 125.433  18
   1  10   2-96.1123 201.253   4
  -1  10  -2 6.15643 102.709   1
  -1 -10  -2-61.1995 119.345   6
  -1 -10  -2-7.00670 67.1091  21
  -1 -10  -2 166.906 100.611  28
  -1  10  -2 262.086 191.315  19
  -1 -10  -3 26315.3 1048.60   6
  -1  10  -3 25836.0 934.968   1
   1 -10   3 24403.4 1092.77   6
   1  10   3 25778.2 1187.72   4
  -1 -10  -3 26345.7 1043.80  18
  -1 -10  -3 25001.1 614.579  28
  -1  10  -3 24699.0 1104.42  19
  -1 -10  -4 5156.25 475.709   6
   1 -10   4 5417.31 532.349   6
  -1  10  -4 5151.94 418.345   1
   1  10   4 5558.28 548.649   4
  -1 -10  -4 4533.07 445.122  18
  -1 -10  -4 4905.50 262.649  28
  -1  10  -4 4990.97 510.942  19
  -1 -10  -5 2720.59 193.298  28
   1  10   5 3012.80 177.593  26
  -1  10  -5 2812.38 394.107  19
  -1 -10  -5 2530.80 348.507  18
   1  10   5 2834.80 412.302   4
  -1 -10  -5 2778.50 377.545   6
   1 -10   5 2940.96 388.985   6
   1  10   5 3448.51 248.014  48
  -1  10  -5 3226.89 242.433  46
  -1 -10  -5 3027.15 209.817  37
   1 -10   5 2788.06 204.121  33
  -1 -10  -6 8744.93 632.974  18
  -1 -10  -6 8985.21 356.299  28
  -1  10  -6 8069.94 628.112  19
   1  10   6 8909.28 320.308  26
  -1 -10  -6 8598.41 643.863   6
   1 -10   6 10354.9 703.868   6
   1  10   6 8838.47 715.204   4
   1  10   6 9298.89 403.537  48
  -1  10  -6 9322.91 408.511  46
   1 -10   6 9392.46 385.972  33
  -1 -10  -6 8923.46 369.987  37
   1  10   6 9323.85 400.440  39
   1  10   6 9639.84 372.202  36
  -1 -10  -7 13298.7 447.559  28
  -1 -10  -7 12959.1 796.713  18
   1  10   7 13878.7 418.750  26
  -1  10  -7 12471.7 778.096  19
  -1  10  -7 13951.2 963.393   7
  -1 -10  -7 14231.7 841.352   6
   1  10   7 13966.5 905.818   5
   1 -10   7 14044.2 827.275   6
   1  10   7 13270.2 899.658   4
  -1  10  -7 13232.7 504.440  46
   1  10   7 13374.8 503.461  48
   1 -10   7 14257.8 486.194  33
   1  10   7 12993.4 483.701  39
   1  10   7 14080.2 472.938  36
  -1 -10  -7 13259.2 469.098  37
  -1 -10  -8 552.673 109.929  28
  -1  10  -8 359.619 189.442  19
   1 -10   8 479.338 122.387  33
   1 -10   8 678.404 234.389   6
  -1 -10  -8 200.148 163.071  18
   1  10   8 432.244 218.992   4
  -1  10  -8 514.468 231.642   7
   1  10   8 513.908 218.367   5
  -1 -10  -8 539.598 217.203   6
  -1  10  -8 400.677 126.171  46
  -1 -10  -8 578.776 138.950  42
  -1 -10  -8 618.156 150.674  45
   1  10   8 528.105 133.845  48
   1  10   8 487.202 113.785  36
   1  10   8 580.710 130.116  39
   1 -10   8 468.520 107.787  34
  -1 -10  -9 13208.6 471.041  28
  -1  10  -9 13698.0 815.386  19
   1  10   9 13661.6 434.410  31
   1 -10   9 14526.4 446.657  30
  -1  10  -9 14940.9 1013.60   7
  -1 -10  -9 12980.3 862.925   6
   1 -10   9 15287.7 877.266   6
   1  10   9 13396.2 936.733   4
   1  10   9 14269.4 959.361   5
  -1 -10  -9 13711.3 527.790  45
  -1  10  -9 14365.5 543.834  46
   1  10   9 14620.8 540.301  48
  -1 -10  -9 13871.9 548.874  42
   1 -10   9 13615.6 467.957  34
   1  10   9 14075.9 495.048  36
   1  10   9 13482.9 490.182  39
   1 -10   9 14119.3 497.601  33
  -1  10 -10 678.488 200.084  19
  -1 -10 -10 889.783 142.366  28
   1 -10  10 949.255 150.673  33
   1 -10  10 1182.23 134.382  30
   1  10  10 1054.30 131.225  31
  -1  10 -10 912.363 317.255   7
   1  10  10 863.400 265.306   4
   1  10  10 1195.62 304.083   5
  -1 -10 -10 733.569 255.012   6
   1  10  10 931.409 161.360  48
  -1 -10 -10 858.971 165.965  42
  -1 -10 -10 975.751 174.284  45
  -1  10 -10 693.771 160.203  46
  -1 -10 -10 808.717 139.150  35
   1  10  10 918.678 150.514  36
   1 -10  10 824.058 134.841  34
  -1 -10 -11 1146.83 160.008  28
   1 -10  11 948.054 150.999  33
   1  10  11 1253.96 154.704  31
  -1  10 -11 1421.88 343.128   7
   1  10  11 1017.79 330.687   5
  -1 -10 -11 1073.93 295.834   6
  -1 -10 -11 1103.59 193.689  42
  -1 -10 -11 932.256 170.448  45
   1  10  11 1288.80 193.916  48
  -1  10 -11 1090.29 182.774  46
  -1 -10 -11 769.731 144.306  35
   1  10  11 856.793 148.605  36
   1 -10  11 1074.86 142.202  34
  -1 -10 -12 568.893 134.193  28
   1 -10  12 743.834 162.205  33
   1  10  12 686.315 126.345  31
  -1  10 -12 928.523 303.961   7
   1  10  12 874.655 274.930   5
  -1 -10 -12 596.106 245.150   6
   1  10  12 615.842 157.646  48
  -1 -10 -12 718.340 153.304  45
  -1 -10 -12 752.202 174.663  42
  -1  10 -12 597.550 165.271  46
  -1 -10 -12 690.555 150.887  35
   1  10  12 483.657 139.658  36
   1 -10  12 761.112 140.943  34
   1  10  13 7014.46 331.865  31
  -1  10 -13 6652.67 708.934   7
   1  10  13 8230.06 781.812   5
  -1 -10 -13 7238.21 700.499   6
  -1  10 -13 6943.90 398.592  46
  -1 -10 -13 6185.91 395.915  42
   1  10  13 6943.90 384.756  48
  -1 -10 -13 6981.13 395.509  45
   1 -10  13 7180.30 337.961  34
   1 -10  13 6891.49 367.536  33
  -1 -10 -13 6523.25 356.505  35
   1  10  13 7128.74 377.390  36
   1  10  14 6797.07 329.779  31
  -1  10 -14 6570.70 708.012   7
  -1 -10 -14 6040.44 649.354   6
   1  10  14 6235.41 692.184   5
   1  10  14 6140.70 356.802  48
  -1 -10 -14 6347.15 379.075  45
  -1  10 -14 6420.41 382.002  46
   1 -10  14 6439.95 322.098  34
  -1 -10 -14 5954.73 340.604  35
  -1  10 -14 6940.05 337.496  39
   1 -10  14 6026.54 348.724  33
   1  10  14 5860.51 352.851  36
   1  10  15 8757.54 383.691  31
  -1  10 -15 7882.31 425.229  46
  -1 -10 -15 8569.85 447.767  45
   1  10  15 8350.95 414.467  48
   1 -10  15 8370.68 365.709  34
  -1 -10 -15 8756.86 408.941  35
   1  10  15 7972.22 412.893  36
   1 -10  15 8499.97 414.042  33
   1 -10  16 834.752 158.576  33
   1  10  16 1043.17 148.993  31
   1  10  16 1008.37 165.276  48
  -1 -10 -16 777.290 170.816  45
  -1  10 -16 755.692 167.046  46
   1  10  16 890.576 174.684  36
   1 -10  16 856.954 135.694  34
  -1 -10 -16 639.726 157.631  35
   1  10  17 3138.59 235.110  31
  -1 -10 -17 3795.56 296.552  45
   1  10  17 2959.85 238.052  48
  -1  10 -17 3466.90 283.120  46
   1 -10  17 3761.64 234.532  34
   1 -10  17 3751.38 280.303  33
   1  10  17 3431.52 279.731  36
  -1 -10 -17 3532.17 264.983  35
   1 -10  18 184.719 137.490  33
   1  10  18 39.9024 89.2175  31
   1  10  18 257.719 104.222  48
  -1 -10 -18 161.182 157.452  45
  -1  10 -18 355.582 134.860  46
   1  10  18 114.645 115.409  36
  -1 -10 -18 171.227 114.746  35
   1  10  19 2973.73 224.160  31
  -1 -10 -19 2891.49 256.027  45
  -1  10 -19 2953.40 240.939  46
  -1 -10 -19 2952.04 233.286  35
   1  10  19 2908.82 245.749  36
  -1  10 -19 2676.10 244.951  41
   1 -10  19 2928.07 241.409  33
  -1  10 -19 2823.06 198.783  38
   1  10  20 4056.79 248.248  31
  -1 -10 -20 4644.71 293.923  45
  -1  10 -20 4589.29 276.389  46
  -1 -10 -20 4306.77 259.040  35
   1 -10  20 4872.54 288.376  33
   1  10  20 4373.22 284.612  36
  -1  10 -20 4118.97 277.708  41
  -1  10 -20 4392.35 232.874  38
   1  10  21 443.767 98.4026  24
   1 -10  21 665.892 131.099  33
   1  10  21 390.679 99.0699  31
  -1  10 -21 426.104 110.231  46
  -1 -10 -21 544.952 99.6274  49
  -1 -10 -21 432.005 125.831  45
  -1  10 -21 459.963 88.7121  38
  -1 -10 -21 633.882 117.193  35
  -1  10 -21 273.082 121.141  41
   1  10  21 568.142 126.430  36
  -1 -10 -22 1587.25 163.722  45
  -1 -10 -22 1294.65 120.704  49
  -1  10 -22 1246.75 154.908  41
  -1 -10 -22 1485.11 140.546  35
   1 -10  22 1520.21 153.203  33
  -1  10 -22 1407.93 124.381  38
   1  10  22 1421.72 150.445  36
   1 -10  23 415.292 90.1812  33
  -1 -10 -23 305.491 63.2686  49
  -1 -10 -23 180.913 67.1705  35
  -1  10 -23 483.885 105.584  41
   1  10  23 313.092 85.3502  36
  -1  10 -24 2569.59 160.398  41
   1 -10  24 2388.96 148.254  33
  -1 -10 -24 2680.38 138.421  35
   1  10  24 2368.63 145.843  36
   1  11 -24 42.5265 65.7011  40
  -1  11  23-39.7592 53.7295  31
   1  11 -23-20.3093 91.0048  40
  -1 -11  23 56.6349 56.0566  34
  -1  11  22 390.013 83.2808  31
   1 -11 -22 306.105 80.3635  35
  -1 -11  22 313.923 85.9160  34
   1  11 -22 496.215 129.031  40
  -1  11  21 2604.53 186.954  31
   1 -11 -21 2758.09 191.691  35
  -1 -11  21 2765.33 194.486  34
   1  11 -21 2731.85 246.265  40
  -1  11  21 2672.04 175.482  36
  -1 -11  20 194.412 80.6061  27
  -1  11  20 128.875 95.1425  31
  -1 -11  20 26.9451 95.4155  34
   1 -11 -20 256.219 99.4694  35
  -1  11  20 198.003 85.0565  36
   1  11 -20 380.396 158.567  40
  -1 -11  19 3309.26 227.122  27
  -1  11  19 3492.79 239.219  31
   1 -11 -19 2830.81 283.402  42
  -1  11  19 3267.89 226.381  36
   1 -11 -19 3279.96 226.344  35
  -1 -11  19 3259.44 235.108  34
   1  11 -19 3455.71 301.545  40
  -1  11  18 1572.11 180.786  31
  -1 -11  18 1602.94 175.346  27
  -1 -11  18 1029.75 265.150  17
   1  11 -18 1307.34 165.699  46
   1 -11 -18 1282.43 215.704  42
  -1  11  18 1551.99 175.434  36
   1 -11 -18 1454.67 168.916  35
   1  11 -18 1632.04 234.348  40
  -1 -11  18 1586.37 181.542  34
  -1 -11  17 258.406 112.011  27
  -1  11  17 150.856 118.888  31
  -1 -11  17 125.643 158.116  17
  -1  11  17 280.848 201.433  14
   1  11 -17 58.6769 109.681  46
   1 -11 -17 88.0493 162.807  42
  -1  11  17 98.0603 101.212  36
  -1 -11  17 303.292 129.567  34
   1 -11 -17 90.8466 100.458  35
  -1 -11  16 3077.57 241.938  27
  -1  11  16 3286.53 248.127  26
  -1  11  16 3513.28 459.946  14
  -1 -11  16 3193.21 474.869  17
   1  11 -16 3207.86 265.011  46
   1 -11 -16 3482.16 328.100  42
  -1 -11  16 3319.93 264.197  34
   1  11 -16 3316.11 287.991  41
  -1  11  16 3154.36 253.631  36
   1 -11 -16 3243.38 243.540  35
  -1  11  15 1414.13 175.016  26
  -1 -11  15 1534.59 186.113  27
  -1 -11  15 2037.77 403.701  17
  -1  11  15 1394.51 301.107  14
   1  11 -15 1496.95 203.242  46
   1 -11 -15 1298.27 234.561  42
   1  11 -15 1420.51 180.635  38
  -1  11  15 1521.92 189.168  36
   1 -11 -15 1504.93 183.368  35
   1  11 -15 1883.34 222.237  41
  -1 -11  15 1603.23 188.945  34
  -1 -11  14 3431.08 260.811  27
  -1  11  14 4044.70 274.611  26
  -1 -11  14 3203.63 484.733  17
   1 -11 -14 4441.36 365.338  42
   1  11 -14 3856.05 297.248  46
   1 -11 -14 4201.64 269.822  35
   1  11 -14 3740.31 296.188  41
  -1 -11  14 3757.50 274.581  34
   1  11 -14 4051.15 274.890  38
  -1  11  13 90.7736 117.817  26
  -1 -11  13 121.408 103.929  27
   1 -11 -13 95.9708 103.832  32
  -1 -11  13 204.987 201.129  17
  -1  11  13 287.286 204.606  15
  -1  11  13 112.346 91.9088  48
   1  11 -13 68.1995 118.731  46
   1  11 -13 72.0733 129.525  41
   1 -11 -13-1.82353 94.1990  35
   1 -11 -13 103.298 149.558  42
  -1 -11  13 44.3863 96.7855  34
   1 -11 -12 3731.44 263.407  32
  -1  11  12 3919.15 267.337  26
  -1 -11  12 3321.22 254.546  27
  -1 -11  12 3440.84 499.853  17
  -1  11  12 3961.57 503.572  15
   1 -11 -12 3903.38 536.756   6
   1  11 -12 3730.80 304.119  46
   1 -11 -12 4054.19 337.345  42
  -1  11  12 3336.08 258.598  48
  -1 -11  12 3637.63 261.169  34
   1 -11 -12 3714.66 253.120  35
   1  11 -12 4080.63 295.186  41
  -1  11  11 40.4892 109.730  26
  -1 -11  11 65.8408 106.384  27
   1 -11 -11-97.4487 100.343  32
  -1  11  11 145.352 163.490  15
  -1 -11  11-315.190 243.428  17
   1 -11 -11 13.9826 152.210   6
  -1  11  11 47.9993 105.663  48
   1  11 -11 53.9044 120.298  46
   1  11 -11-16.5999 110.969  41
  -1 -11  11 27.6534 95.7636  34
   1 -11 -11 129.149 138.121  42
   1 -11 -11-3.46220 81.7453  35
   1 -11 -10 7620.72 368.435  32
  -1  11  10 7888.07 366.434  26
  -1 -11  10 7807.81 375.983  27
  -1 -11  10 7718.54 727.827  17
   1 -11 -10 8250.65 738.798   6
  -1  11  10 7963.93 683.674  15
  -1  11  10 7647.49 389.453  48
   1 -11 -10 8276.85 449.515  42
   1  11 -10 7579.82 420.066  46
   1 -11 -10 7809.95 347.040  35
   1  11 -10 8401.14 416.057  41
  -1 -11  10 7332.98 359.429  34
  -1 -11   9 642.596 140.122  27
   1 -11  -9 696.191 134.178  32
  -1 -11   9 597.963 233.048  17
  -1  11   9 526.950 233.588  15
   1  11  -9 656.610 246.074   4
   1 -11  -9 801.470 292.614   6
   1  11  -9 570.485 159.290  46
  -1  11   9 663.722 140.263  48
   1  11  -9 373.816 127.311  41
   1 -11  -9 486.755 155.832  42
  -1 -11   9 656.643 132.350  34
   1  11  -9 940.064 144.172  39
   1 -11  -9 602.262 117.909  35
  -1 -11   8 14947.9 507.161  27
  -1  11   8 14587.8 489.358  25
   1 -11  -8 13065.7 482.231  32
  -1 -11   8 14379.2 958.115  17
   1  11  -8 14621.1 961.873   4
  -1  11   8 13874.3 851.590  15
   1 -11  -8 14741.0 961.779   6
   1 -11  -8 13647.8 561.974  42
   1  11  -8 15357.2 574.990  46
  -1 -11   8 13455.0 481.863  34
   1 -11  -8 14541.8 467.699  35
   1  11  -8 14707.3 513.062  39
  -1 -11   7 2429.15 175.373  21
  -1 -11   7 2700.62 224.550  27
   1 -11  -7 2424.95 203.791  32
  -1  11   7 2582.80 207.803  25
  -1 -11   7 2332.60 407.065  17
  -1  11   7 2331.38 363.954  15
   1  11  -7 2493.87 405.068   4
   1 -11  -7 1889.92 368.807   6
   1  11  -7 2499.56 235.642  46
   1 -11  -7 2560.11 252.895  42
  -1 -11   7 2361.64 199.457  34
   1  11  -7 2584.67 212.704  39
  -1 -11   6 5520.89 303.656  27
   1 -11  -6 5899.22 305.670  32
  -1  11   6 5953.64 309.341  25
  -1 -11   6 6150.79 275.402  21
   1  11  -6 6509.80 623.929   4
  -1 -11   6 5965.71 615.233  17
  -1  11   6 6080.55 541.092  15
   1 -11  -6 6041.95 606.786   6
  -1  11   6 5815.80 534.588  11
   1  11  -6 5664.57 348.305  46
   1 -11  -6 6298.01 365.085  42
  -1 -11   6 5561.91 292.516  34
   1  11  -6 5892.05 323.661  39
   1 -11  -5 2606.63 206.644  32
  -1  11   5 2841.13 218.309  25
  -1 -11   5 3070.34 193.677  21
  -1 -11   5 2807.56 437.777  17
   1  11  -5 2610.94 417.163   4
  -1  11   5 2575.26 351.082  11
   1 -11  -5 2328.58 388.189   6
   1 -11  -5 3337.98 259.955  42
   1  11  -5 3072.74 262.172  46
  -1 -11   5 2902.69 211.011  34
  -1  11   5 2768.94 215.472  39
   1  11  -5 3132.31 240.673  39
  -1 -11   4 4101.60 403.416  18
   1 -11  -4 3957.07 247.052  32
  -1  11   4 3885.19 248.011  25
  -1 -11   4 4139.27 223.058  21
   1  11  -4 3565.54 472.175   4
   1 -11  -4 3514.25 462.235   6
  -1  11   4 3835.81 409.825  11
  -1 -11   4 3869.08 500.392  17
   1  11  -4 3830.27 286.651  46
   1 -11  -4 3785.56 274.711  42
  -1 -11   4 3734.74 231.754  34
   1  11  -4 3935.55 269.138  39
  -1  11   4 3816.53 247.260  39
   1 -11  -3 1675.64 170.667  32
  -1  11   3 2145.38 189.473  25
  -1 -11   3 2164.72 166.525  21
  -1 -11   3 2244.46 311.579  18
   1  11  -3 1269.47 305.069   4
  -1  11   3 1633.88 292.338  11
   1 -11  -3 1685.84 326.092   6
   1  11  -3 2274.66 235.536  46
   1 -11  -3 2050.84 210.963  42
  -1 -11   3 2028.43 176.279  34
  -1  11   3 1945.84 191.082  39
   1  11  -3 2059.21 209.455  39
   1 -11  -3 1738.32 179.773  33
  -1 -11   2 17689.1 842.689  18
   1 -11  -2 16820.8 519.363  32
  -1  11   2 18375.4 531.987  25
  -1 -11   2 17282.4 484.653  21
   1  11  -2 16361.7 982.490   4
  -1  11   2 16004.5 797.143   1
   1 -11  -2 17803.2 988.515   6
  -1  11   2 16895.4 817.825  11
   1  11  -2 17830.6 599.574  46
  -1 -11   2 18063.7 586.386  44
   1 -11  -2 17606.1 577.381  42
  -1 -11   2 16731.6 502.278  34
   1  11  -2 18157.6 583.365  39
  -1  11   2 17920.2 554.999  39
   1 -11  -2 17160.1 535.292  33
  -1 -11   1 10844.4 650.173  18
  -1  11   1 9685.25 378.414  25
   1 -11  -1 9967.29 384.409  32
  -1 -11   1 9561.09 349.496  21
   1  11  -1 9639.19 743.536   4
   1 -11  -1 8688.95 675.985   6
  -1  11   1 9288.52 592.102   1
  -1  11   1 9369.96 596.296  11
   1  11  -1 10534.0 444.119  46
  -1 -11   1 10550.7 435.900  44
   1 -11  -1 9800.91 415.273  42
   1  11  -1 10023.8 398.283  48
   1  11  -1 10032.2 423.877  39
  -1  11   1 10232.8 413.553  39
  -1 -11   1 10288.8 392.090  37
   1 -11  -1 9271.06 382.074  33
  -1 -11   0 512.167 96.1958  21
   1 -11   0 520.865 113.086  32
  -1  11   0 585.592 120.454  25
  -1  11   0 283.045 195.791  19
   1 -11   0 547.271 108.789  33
   1  11   0 303.660 176.476   4
  -1  11   0 563.234 171.162   1
  -1  11   0 552.393 168.175  11
  -1 -11   0 520.728 161.181  18
   1 -11   0 545.446 229.426   6
   1  11   0 682.131 140.734  46
  -1 -11   0 562.367 119.674  44
   1  11   0 571.843 120.272  48
   1  11   0 503.726 130.187  39
  -1  11   0 748.837 135.232  39
  -1 -11   0 563.126 121.382  37
   1 -11   0 699.082 127.555  42
  -1 -11  -1 2064.25 180.254  28
   1 -11   1 2233.75 187.917  32
  -1  11  -1 1958.53 381.389  19
  -1  11  -1 2216.42 188.392  25
  -1 -11  -1 2064.81 168.527  21
  -1 -11  -1 2315.37 316.603  18
  -1 -11  -1 2514.96 313.572   6
   1  11   1 1607.53 316.308   4
  -1  11  -1 1580.54 261.035  11
  -1  11  -1 2017.60 276.896   1
   1 -11   1 2183.70 369.015   6
   1 -11   1 2713.52 214.985  42
   1  11   1 2046.47 205.838  46
   1  11   1 2610.76 219.445  48
  -1 -11  -1 2082.83 200.358  44
   1 -11   1 2114.12 185.663  33
   1  11   1 2534.73 225.024  39
  -1 -11  -1 1877.11 174.645  37
  -1 -11  -2 14322.2 781.568  18
  -1 -11  -2 14006.4 451.524  28
   1 -11   2 13920.4 466.213  32
  -1  11  -2 14566.6 462.161  25
  -1  11  -2 13109.1 827.345  19
   1  11   2 13629.5 892.007   4
  -1  11  -2 14500.5 722.502   1
   1 -11   2 13296.9 834.840   6
  -1  11  -2 14647.0 708.249  11
  -1 -11  -2 14210.7 772.932   6
   1 -11   2 15416.5 508.999  42
  -1  11  -2 13187.1 481.799  46
   1  11   2 15013.5 516.146  48
   1  11   2 15230.2 529.255  46
  -1 -11  -2 14367.4 521.063  44
   1 -11   2 14709.5 487.799  33
  -1 -11  -2 14447.2 480.708  37
   1  11   2 14735.9 521.039  39
   1 -11   3 14043.2 466.203  32
  -1 -11  -3 14185.7 453.416  28
  -1 -11  -3 13944.4 788.474  18
  -1  11  -3 14484.8 463.425  25
  -1  11  -3 12987.9 843.474  19
  -1  11  -3 15507.6 731.906   1
  -1 -11  -3 13798.6 783.596   6
   1 -11   3 13948.4 853.958   6
  -1  11  -3 13729.3 678.927  11
   1  11   3 13998.9 906.784   4
   1  11   3 15114.3 522.562  48
   1  11   3 14181.1 506.203  46
  -1  11  -3 13613.6 494.757  46
  -1 -11  -3 14450.9 520.654  44
   1 -11   3 14692.5 501.733  42
   1 -11   3 14669.6 491.090  33
  -1 -11  -3 13625.9 476.994  37
   1  11   3 14529.9 524.177  39
  -1  11  -4 490.575 111.773  25
   1 -11   4 240.031 93.4352  32
  -1 -11  -4 377.011 104.269  28
  -1  11  -4 535.487 244.723  19
   1 -11   4 329.919 104.384  33
   1 -11   4 293.427 167.054   6
   1  11   4 220.414 183.247   4
  -1 -11  -4 265.959 198.527  18
  -1 -11  -4 335.900 171.212   6
   1  11   4 361.783 119.030  48
  -1  11  -4 398.993 121.816  46
  -1 -11  -4 394.588 121.383  44
   1  11   4 274.763 109.900  39
  -1 -11  -4 467.221 110.996  37
   1 -11   4 542.139 119.067  42
  -1 -11  -5 3302.14 221.093  28
  -1 -11  -5 3189.12 393.816  18
   1 -11   5 3756.90 239.292  32
  -1  11  -5 3946.02 232.779  25
  -1  11  -5 3453.69 456.617  19
   1  11   5 2910.10 436.258   4
  -1 -11  -5 3238.24 408.108   6
   1 -11   5 3281.43 421.777   6
  -1  11  -5 3251.56 258.912  46
   1 -11   5 3761.50 247.415  42
   1  11   5 3617.70 269.810  48
   1  11   5 4025.51 275.992  39
   1 -11   5 3556.39 247.512  33
  -1 -11  -5 3584.85 246.325  37
   1  11   5 3617.94 230.293  36
  -1 -11  -6 7175.49 598.706  18
   1  11   6 6980.78 287.864  26
   1 -11   6 7541.42 339.843  32
  -1  11  -6 7581.67 324.270  25
  -1 -11  -6 6856.25 320.706  28
  -1  11  -6 6008.20 573.491  19
  -1 -11  -6 6548.36 591.583   6
   1 -11   6 6583.90 583.063   6
   1  11   6 6933.60 661.576   4
   1 -11   6 7685.31 352.201  42
  -1  11  -6 7370.59 378.862  46
   1  11   6 6752.79 373.672  48
   1 -11   6 7250.70 346.853  33
  -1 -11  -6 6814.22 339.535  37
   1  11   6 7349.60 366.246  39
   1  11   6 7023.21 330.056  36
  -1 -11  -7 2206.52 191.600  28
  -1  11  -7 1907.77 333.417  19
  -1  11  -7 2528.68 189.770  25
   1 -11   7 1969.06 339.463   6
  -1 -11  -7 2537.76 379.308  18
   1  11   7 2268.31 403.621   4
  -1  11  -7 2035.48 416.051   7
  -1 -11  -7 2447.92 383.179   6
  -1  11  -7 2404.17 232.526  46
   1  11   7 2346.81 223.398  48
  -1 -11  -7 2244.51 219.178  45
   1  11   7 2251.06 196.509  36
  -1 -11  -7 2362.78 208.145  37
   1  11   7 2359.33 219.272  39
   1 -11   7 2172.84 203.554  33
  -1 -11  -8 377.611 113.607  28
  -1  11  -8 357.211 194.990  19
  -1  11  -8 496.346 111.289  25
   1 -11   8 324.622 123.980  33
   1 -11   8 125.939 154.356   6
  -1 -11  -8 218.956 179.376  18
   1  11   8 401.853 223.869   4
  -1  11  -8 88.2136 192.003   7
  -1 -11  -8 862.154 322.223   6
   1  11   8 384.997 138.394  48
  -1 -11  -8 379.414 135.567  45
  -1  11  -8 477.785 147.940  46
   1  11   8 333.540 108.187  36
   1  11   8 342.761 123.169  39
  -1 -11  -9 2452.98 206.188  28
  -1  11  -9 2839.47 191.658  25
  -1  11  -9 1997.10 408.306   7
   1  11   9 2725.39 453.825   4
   1  11   9 2485.37 445.507   5
  -1 -11  -9 2837.30 421.696   6
  -1 -11  -9 2468.64 244.249  42
  -1 -11  -9 2372.69 233.342  45
  -1  11  -9 2555.74 245.686  46
   1  11   9 2274.79 240.965  48
   1  11   9 2498.93 223.094  39
   1 -11   9 2455.83 216.111  33
   1  11   9 2276.23 208.714  36
   1  11  10 3548.30 223.621  31
  -1 -11 -10 3154.28 245.566  28
   1  11  10 3176.11 477.636   4
  -1  11 -10 3604.99 520.952   7
  -1 -11 -10 3290.70 474.132   6
   1  11  10 3347.00 507.520   5
  -1 -11 -10 3672.77 282.675  45
  -1  11 -10 3463.37 284.449  46
  -1 -11 -10 3212.69 275.246  42
   1  11  10 3431.89 278.770  48
  -1 -11 -10 3702.64 259.068  35
   1 -11  10 3176.33 253.707  33
   1  11  10 2924.19 243.606  36
  -1 -11 -11 971.525 148.713  28
   1 -11  11 942.070 151.479  33
   1  11  11 923.255 125.967  31
   1  11  11 904.534 289.203   4
  -1  11 -11 1122.44 321.898   7
   1  11  11 901.274 293.576   5
  -1 -11 -11 1329.32 360.962   6
   1  11  11 1145.48 206.175  48
  -1 -11 -11 1220.68 195.743  42
  -1 -11 -11 945.976 173.004  45
  -1  11 -11 973.529 189.141  46
  -1 -11 -11 869.876 147.936  35
   1  11  11 1073.86 169.389  36
   1 -11  11 636.810 119.234  34
  -1  11 -11 1269.63 175.534  39
   1  11  12 6346.88 308.993  31
  -1  11 -12 5362.49 657.139   7
   1  11  12 5162.69 635.373   5
  -1 -11 -12 6091.17 651.898   6
   1  11  12 6285.65 679.279   4
   1  11  12 5832.52 358.864  48
  -1 -11 -12 6462.32 381.620  45
  -1 -11 -12 5856.23 382.601  42
  -1  11 -12 5958.93 375.284  46
   1 -11  12 5466.82 311.616  34
  -1 -11 -12 5680.08 333.509  35
   1 -11  12 5744.49 336.985  33
   1  11  12 5661.72 344.803  36
  -1  11 -12 6702.51 347.260  39
   1  11  13 168.097 101.686  31
   1 -11  13-75.0938 113.595  33
   1  11  13 80.7045 118.003  48
  -1  11 -13 0.27369 145.018  46
  -1 -11 -13 83.1174 122.295  45
   1  11  13 223.599 129.526  36
   1 -11  13 64.6303 93.2699  34
  -1  11 -13 231.854 115.577  39
  -1 -11 -13 196.849 115.780  35
   1  11  14 2809.94 219.763  31
  -1 -11 -14 2832.98 273.478  45
   1  11  14 2309.38 236.410  48
  -1  11 -14 2992.33 277.090  46
   1 -11  14 3188.97 235.645  34
  -1 -11 -14 3227.52 261.216  35
   1 -11  14 3253.22 264.947  33
  -1  11 -14 3039.63 233.584  39
   1  11  14 2765.11 255.722  36
   1 -11  15 18.1338 113.714  33
   1  11  15-65.6480 78.7140  31
  -1 -11 -15 82.0406 123.865  45
   1  11  15 69.2768 122.527  48
  -1  11 -15 62.6940 137.598  46
   1  11  15 86.3257 120.549  36
   1 -11  15 64.2115 79.3053  34
  -1 -11 -15 128.144 131.748  35
   1  11  16 3427.84 236.421  31
  -1 -11 -16 3499.33 285.598  45
  -1  11 -16 3162.56 278.812  46
   1  11  16 3552.33 270.596  48
  -1  11 -16 3503.46 271.405  41
   1 -11  16 3127.21 256.799  33
  -1 -11 -16 3255.08 261.463  35
   1  11  16 3608.33 284.779  36
   1 -11  17 241.228 130.511  33
   1  11  17 89.4399 99.1215  31
   1  11  17-3.98106 91.5084  48
  -1  11 -17 201.098 133.608  46
  -1 -11 -17 80.3199 124.323  45
   1  11  17 97.0614 114.247  36
  -1 -11 -17-71.5451 116.815  35
  -1  11 -17-58.2480 132.113  41
   1 -11  18 574.623 146.748  33
   1  11  18 563.271 117.307  31
  -1 -11 -18 473.208 140.942  45
   1  11  18 430.898 115.342  48
  -1  11 -18 512.694 139.778  46
   1  11  18 464.805 150.655  36
  -1  11 -18 405.859 145.329  41
  -1 -11 -18 683.195 139.860  35
   1 -11  19 629.691 140.482  33
   1  11  19 609.168 115.443  31
  -1 -11 -19 598.412 132.441  45
  -1  11 -19 516.249 140.781  46
   1  11  19 685.156 150.591  36
  -1  11 -19 644.523 152.975  41
  -1 -11 -19 543.969 129.180  35
   1  11  20 4353.43 238.282  31
   1  11  20 4655.09 258.660  24
  -1 -11 -20 4402.03 275.602  45
  -1  11 -20 4225.15 255.188  46
  -1  11 -20 4281.94 266.975  41
   1 -11  20 4706.57 271.780  33
  -1 -11 -20 4532.94 260.393  35
   1  11  20 4292.82 264.453  36
   1  11  21 5684.85 256.630  31
  -1  11 -21 5394.40 263.253  46
  -1 -11 -21 5719.00 285.979  45
  -1 -11 -21 5553.72 258.994  35
   1 -11  21 6031.56 278.931  33
   1  11  21 5651.36 284.182  36
  -1  11 -21 5805.00 283.710  41
  -1  11 -22 3352.95 201.932  41
  -1 -11 -22 3343.14 188.310  35
   1  11  22 3060.16 192.483  36
   1 -11  22 3372.31 195.567  33
   1 -11  23 426.995 81.1106  33
  -1  11 -23 466.728 90.2820  41
  -1 -11 -23 334.511 67.9492  35
   1  11  23 431.446 83.8212  36
  -1 -12  23 534.093 67.8924  34
   1  12 -23 506.501 99.0456  40
  -1  12  22 142.219 63.0634  31
  -1 -12  22 161.598 65.4900  34
   1  12 -22 213.970 99.9812  40
  -1  12  21 201.821 78.8817  31
  -1  12  21 169.425 62.0669  36
  -1 -12  21 330.330 83.0977  34
   1 -12 -21 174.241 68.9897  35
   1  12 -21 334.170 119.829  40
  -1  12  20 3696.91 220.384  31
  -1 -12  20 3720.33 221.161  34
   1 -12 -20 3635.11 208.260  35
  -1  12  20 3311.98 200.612  36
   1  12 -20 3710.67 270.967  40
  -1 -12  19 608.868 110.744  27
  -1  12  19 639.525 122.850  31
   1  12 -19 752.034 123.853  46
   1 -12 -19 736.657 165.306  42
  -1  12  19 576.606 105.979  36
  -1 -12  19 705.514 127.790  34
   1 -12 -19 631.682 111.757  35
   1  12 -19 676.462 165.795  40
  -1 -12  18 682.043 123.478  27
  -1  12  18 565.347 119.716  31
   1  12 -18 472.077 122.089  46
   1 -12 -18 581.635 184.262  42
   1 -12 -18 532.019 113.729  35
  -1  12  18 440.513 110.872  36
  -1 -12  18 435.862 125.728  34
   1  12 -18 801.845 181.618  40
  -1 -12  17 1145.28 149.487  27
  -1  12  17 1094.20 148.588  31
  -1 -12  17 1321.73 303.407  17
   1  12 -17 1131.50 164.906  46
   1 -12 -17 1092.92 212.376  42
  -1  12  17 1167.33 161.848  36
   1  12 -17 1034.86 210.796  40
  -1 -12  17 979.479 158.500  34
   1 -12 -17 1134.27 152.812  35
  -1 -12  16 180.129 102.981  27
  -1  12  16 172.592 107.578  26
  -1  12  16 107.766 104.423  31
  -1 -12  16 80.9460 168.783  17
   1  12 -16 18.4777 114.199  46
   1 -12 -16 338.729 178.324  42
  -1  12  16 64.8658 100.120  36
   1 -12 -16 11.1964 90.1091  35
  -1 -12  16 47.0252 110.831  34
   1  12 -16 215.149 156.487  40
  -1 -12  15 2565.27 222.485  27
  -1  12  15 2619.40 223.730  26
  -1 -12  15 2300.02 403.676  17
  -1  12  15 2214.16 370.759  14
   1 -12 -15 2660.21 301.345  42
   1  12 -15 2234.94 239.120  46
  -1 -12  15 2473.04 232.765  34
   1 -12 -15 2292.08 207.799  35
   1  12 -15 2270.45 273.605  40
  -1  12  15 2725.97 239.383  36
  -1  12  14 3373.20 256.244  26
  -1 -12  14 3334.09 254.418  27
  -1 -12  14 3534.01 528.343  17
   1  12 -14 3872.23 305.654  46
   1 -12 -14 2987.33 308.500  42
  -1 -12  14 3946.19 282.515  34
   1 -12 -14 3350.60 241.422  35
  -1  12  14 3587.19 273.902  36
  -1  12  13 13227.4 489.268  26
   1 -12 -13 13145.6 499.208  32
  -1 -12  13 12697.0 495.948  27
  -1 -12  13 11428.2 910.461  17
  -1  12  13 12485.8 871.412  15
   1 -12 -13 12877.8 591.325  42
  -1  12  13 12503.8 483.891  48
   1  12 -13 12550.0 536.907  46
  -1 -12  13 13076.3 497.201  34
   1 -12 -13 12434.6 460.144  35
  -1  12  12 1708.97 190.769  26
  -1 -12  12 1555.00 189.885  27
   1 -12 -12 1561.68 186.831  32
  -1 -12  12 1177.42 325.474  17
  -1  12  12 1564.07 325.000  15
   1  12 -12 1807.84 237.293  46
  -1  12  12 1546.82 190.674  48
   1 -12 -12 1304.05 223.758  42
   1 -12 -12 1544.90 172.104  35
  -1 -12  12 1413.33 184.617  34
  -1 -12  11 695.045 151.158  27
   1 -12 -11 915.388 154.203  32
  -1  12  11 912.211 153.068  26
  -1 -12  11 730.138 254.906  17
  -1  12  11 576.400 244.042  15
  -1  12  11 822.945 160.875  48
   1  12 -11 1087.14 204.086  46
   1 -12 -11 775.643 190.138  42
  -1 -12  11 856.538 151.667  34
   1 -12 -11 1065.59 142.574  35
  -1 -12  10 211.166 122.572  27
   1 -12 -10 248.860 112.249  32
  -1  12  10 134.383 120.196  26
  -1 -12  10-135.762 206.727  17
   1 -12 -10 141.453 207.548   6
  -1  12  10 321.412 214.711  15
  -1  12  10 195.082 119.468  48
   1  12 -10 217.371 132.773  46
  -1 -12  10 9.74252 94.1424  34
   1  12 -10 17.0503 84.0442  39
   1 -12 -10 260.323 120.438  35
   1 -12 -10 33.4596 134.080  42
   1 -12  -9 87.5647 95.0890  32
  -1 -12   9 182.375 138.704  27
  -1 -12   9 6.20557 164.905  17
  -1  12   9-91.1639 171.955  15
   1  12  -9 135.261 199.630   4
   1 -12  -9-94.9405 182.403   6
  -1  12   9 80.6884 111.672  48
   1  12  -9 82.1175 126.744  46
   1  12  -9 212.938 113.085  39
   1 -12  -9 218.122 143.734  42
  -1 -12   9 192.268 90.9366  34
   1 -12  -9 23.1845 79.2719  35
  -1 -12   8 2966.49 247.297  27
   1 -12  -8 2821.96 234.623  32
  -1 -12   8 3438.63 210.681  21
   1  12  -8 3321.50 507.118   4
  -1 -12   8 3107.04 491.931  17
  -1  12   8 2541.77 401.530  15
   1 -12  -8 3034.95 477.666   6
   1 -12  -8 2791.50 279.199  42
   1  12  -8 2938.03 281.975  46
  -1  12   8 2888.18 256.036  48
  -1 -12   8 2661.77 224.506  34
   1  12  -8 2621.17 249.632  40
   1  12  -8 2570.94 231.936  39
   1 -12  -7 507.601 126.662  32
  -1 -12   7 430.597 93.4061  21
  -1  12   7 466.588 122.477  25
  -1 -12   7 135.172 181.860  17
  -1  12   7 467.962 222.726  15
   1  12  -7 740.553 274.431   4
   1 -12  -7 435.600 217.857   6
   1  12  -7 498.992 155.293  46
   1 -12  -7 233.870 140.784  42
  -1 -12   7 366.993 108.204  34
   1  12  -7 298.429 126.765  39
   1 -12  -6 7408.29 362.643  32
  -1  12   6 7559.64 372.438  25
  -1 -12   6 8512.99 332.452  21
  -1 -12   6 8047.19 742.538  17
   1  12  -6 8351.38 737.871   4
  -1  12   6 8196.47 660.581  15
   1 -12  -6 7111.02 696.035   6
   1 -12  -6 7210.35 412.079  42
   1  12  -6 7415.77 417.846  46
  -1 -12   6 6702.65 345.062  34
   1  12  -6 7179.19 378.236  39
   1 -12  -5 7155.88 351.539  32
  -1  12   5 7533.06 357.619  25
  -1 -12   5 7974.00 318.336  21
   1  12  -5 8009.40 723.562   4
   1 -12  -5 7351.98 693.035   6
  -1  12   5 7369.42 604.750  15
  -1  12   5 6929.89 592.309  11
   1  12  -5 6893.33 399.778  46
   1 -12  -5 7512.14 401.772  42
  -1 -12   5 7100.00 343.606  34
   1  12  -5 7990.78 391.187  39
  -1  12   5 7144.62 349.593  39
  -1 -12   4 581.585 111.043  21
  -1  12   4 466.653 126.349  25
   1 -12  -4 490.821 123.995  32
   1  12  -4 667.346 244.410   4
  -1  12   4 724.290 213.923  11
   1 -12  -4 554.057 240.986   6
   1  12  -4 391.820 133.405  46
  -1 -12   4 363.073 128.165  44
   1 -12  -4 610.575 151.332  42
  -1 -12   4 480.573 117.744  34
   1  12  -4 466.523 139.969  39
  -1  12   4 380.587 116.036  39
  -1 -12   3 39.7858 75.9458  21
  -1  12   3 169.774 113.514  25
   1 -12  -3 145.101 103.726  32
   1  12  -3 22.4518 160.009   4
  -1  12   3-5.06817 116.893  11
   1 -12  -3-39.2380 150.241   6
  -1 -12   3 27.4051 105.834  44
   1  12  -3 30.3547 123.348  46
   1 -12  -3-50.9376 105.099  42
   1 -12  -3-25.9155 88.4462  33
   1  12  -3 101.032 105.301  39
  -1  12   3-9.76749 91.9061  39
   1 -12  -2 23289.0 656.703  32
  -1  12   2 25162.9 668.594  25
  -1 -12   2 24188.0 607.634  21
   1  12  -2 24863.3 1257.53   4
   1 -12  -2 22138.0 1161.60   6
  -1  12   2 22840.1 1000.04  11
   1 -12  -2 23668.8 719.522  42
   1  12  -2 25081.7 745.571  46
   1  12  -2 23762.7 663.022  48
  -1 -12   2 24074.5 731.288  44
  -1 -12   2 24046.9 669.562  37
   1  12  -2 25089.3 725.671  39
  -1  12   2 23496.4 677.955  39
   1 -12  -2 23014.0 660.175  33
  -1 -12   1 5434.35 273.215  28
   1 -12  -1 5407.32 298.680  32
  -1 -12   1 4860.25 269.916  32
  -1  12   1 5292.85 302.728  25
  -1 -12   1 5553.74 268.976  21
   1  12  -1 5059.48 574.510   4
   1 -12  -1 4705.85 534.949   6
  -1  12   1 5450.59 465.839  11
   1  12  -1 5101.65 298.863  48
   1 -12  -1 5021.23 314.872  42
   1  12  -1 5004.55 323.316  46
  -1 -12   1 5063.30 326.826  44
  -1 -12   1 5395.94 303.901  37
   1  12  -1 5324.05 325.656  39
  -1  12   1 5351.45 309.759  39
   1 -12  -1 4818.21 284.306  33
   1 -12   0 896.973 134.759  33
  -1 -12   0 1309.61 148.071  28
   1 -12   0 1209.90 154.362  32
  -1 -12   0 1149.13 136.902  32
  -1  12   0 1312.99 159.516  25
  -1  12   0 962.261 195.349   1
  -1 -12   0 1431.88 248.484  18
   1  12   0 1426.75 318.156   4
  -1  12   0 913.733 200.163  11
   1 -12   0 945.366 262.561   6
   1  12   0 1214.57 177.365  46
  -1 -12   0 905.692 153.080  44
   1  12   0 1481.70 173.087  48
  -1 -12   0 1466.25 169.111  37
   1 -12   0 1184.63 162.111  42
   1  12   0 1357.35 188.608  39
  -1  12   0 1095.17 160.277  39
   1 -12   1 2385.26 204.140  32
  -1 -12  -1 3080.58 208.696  28
  -1 -12  -1 2333.19 185.125  32
  -1  12  -1 2852.25 219.806  25
  -1 -12  -1 2763.87 351.511  18
   1 -12   1 2306.84 386.875   6
   1  12   1 2536.67 397.166   4
  -1  12  -1 2668.16 325.804   1
  -1  12  -1 2740.72 318.159  11
   1  12   1 2912.09 249.158  46
   1  12   1 2893.47 240.906  48
  -1 -12  -1 2740.52 244.943  44
   1 -12   1 2800.78 240.220  42
  -1  12  -1 2547.79 213.288  46
   1 -12   1 2411.84 205.507  33
  -1 -12  -1 2916.61 224.313  37
   1  12   1 2628.01 240.521  39
  -1  12  -1 2832.31 239.421  39
  -1 -12  -2 7048.12 319.331  28
  -1 -12  -2 6885.79 309.268  32
   1 -12   2 7064.52 339.946  32
  -1 -12  -2 6740.71 552.285  18
  -1  12  -2 7193.60 330.407  25
   1  12   2 6527.33 644.993   4
   1 -12   2 7383.29 652.077   6
   1 -12   2 7187.78 357.402  42
   1  12   2 6805.64 360.620  48
  -1  12  -2 6909.86 355.239  46
   1  12   2 7578.99 380.643  46
  -1 -12  -2 6716.75 374.955  44
   1 -12   2 7019.06 345.552  33
  -1 -12  -2 7178.83 350.324  37
   1  12   2 7223.26 387.970  39
  -1  12  -2 7004.90 372.639  39
  -1 -12  -3 1873.42 173.792  28
   1 -12   3 1932.36 187.459  32
  -1  12  -3 1935.81 181.404  25
   1 -12   3 2039.57 357.572   6
  -1 -12  -3 1874.68 306.673  18
   1  12   3 1767.06 367.327   4
  -1 -12  -3 2413.91 355.179   6
   1  12   3 1991.08 206.907  48
   1  12   3 1765.60 201.325  46
  -1  12  -3 1595.13 194.773  46
   1 -12   3 2018.31 202.966  42
  -1 -12  -3 1542.78 195.242  44
   1 -12   3 2049.54 196.389  33
   1  12   3 1763.27 202.794  39
  -1  12  -3 1869.50 202.977  39
  -1 -12  -3 1813.27 181.925  37
   1 -12   4 113.772 89.1539  33
  -1 -12  -4 230.473 87.7239  28
   1 -12   4 221.839 105.247  32
  -1  12  -4 252.250 100.600  25
   1 -12   4 2.18567 151.066   6
   1  12   4-135.257 214.156   4
  -1 -12  -4 280.579 201.337  18
  -1 -12  -4 653.656 235.639   6
   1  12   4 307.462 128.860  48
  -1  12  -4 111.265 108.981  46
   1 -12   4 58.3636 85.2541  42
  -1 -12  -4 51.5549 91.4176  37
   1  12   4 191.835 107.593  39
  -1  12  -4 270.798 123.738  39
  -1 -12  -5 13841.3 467.610  28
  -1 -12  -5 10867.5 734.072  18
   1 -12   5 13172.0 472.972  32
  -1  12  -5 13273.1 454.057  25
  -1 -12  -5 13209.9 846.768   6
   1 -12   5 12637.5 840.579   6
   1  12   5 13057.9 925.474   4
   1 -12   5 13269.1 492.642  42
  -1  12  -5 11985.2 504.600  46
   1  12   5 13328.7 529.575  48
   1 -12   5 12174.9 479.040  33
  -1 -12  -5 13246.6 486.776  37
   1  12   5 13771.8 466.125  36
  -1  12  -5 14328.3 534.039  39
   1  12   5 13062.3 525.840  39
  -1 -12  -6 53372.6 1094.90  28
  -1  12  -6 54635.3 1073.81  25
  -1 -12  -6 53161.5 1737.71  18
   1 -12   6 51329.4 1100.18  32
  -1  12  -6 57972.4 2162.93   7
  -1 -12  -6 52333.2 1813.60   6
   1 -12   6 52684.7 1828.83   6
   1  12   6 51213.6 1925.98   4
  -1  12  -6 53694.3 1192.02  46
   1 -12   6 55100.6 1140.08  42
   1  12   6 54234.8 1214.33  48
   1 -12   6 52456.0 1136.39  33
  -1 -12  -6 53993.2 1149.88  37
   1  12   6 53863.3 1111.23  36
   1  12   6 53959.4 1189.38  39
  -1  12  -6 59335.5 1222.44  39
  -1 -12  -7 216.209 114.667  28
   1 -12   7 239.910 127.977  33
   1 -12   7 173.769 108.458  32
  -1  12  -7 212.807 98.8714  25
   1 -12   7 637.143 236.160   6
  -1 -12  -7 325.394 189.234  18
   1  12   7-29.0040 170.576   4
  -1  12  -7 325.930 247.835   7
  -1 -12  -7 214.495 186.990   6
  -1 -12  -7 262.758 134.976  45
  -1  12  -7 195.324 139.886  46
   1  12   7 343.696 149.799  48
   1  12   7 254.671 112.459  36
  -1 -12  -7 437.399 133.225  37
   1 -12   7 183.007 104.718  42
  -1  12  -7 285.195 154.304  39
   1  12   7 431.937 147.280  39
  -1 -12  -8 20670.1 617.163  28
   1 -12   8 20946.7 619.268  32
  -1  12  -8 21524.3 576.379  25
  -1  12  -8 22018.4 1319.06   7
  -1 -12  -8 20897.6 1145.66   6
   1  12   8 21070.5 1216.84   4
   1  12   8 21334.1 700.442  48
  -1 -12  -8 20303.3 672.821  45
  -1  12  -8 20094.5 678.400  46
   1 -12   8 19486.6 633.551  33
   1  12   8 21659.1 643.746  36
  -1  12  -8 22465.3 690.343  39
   1  12   8 20417.4 652.368  39
  -1 -12  -9 1177.43 158.201  28
   1 -12   9 1413.11 170.125  32
  -1  12  -9 1410.55 147.320  25
   1 -12   9 1270.27 183.464  33
  -1  12  -9 1187.61 353.945   7
   1  12   9 992.628 311.078   4
  -1 -12  -9 1454.93 338.375   6
   1  12   9 1206.14 202.607  48
  -1 -12  -9 1283.43 188.810  42
  -1 -12  -9 1130.77 176.934  45
  -1  12  -9 1787.73 231.458  46
  -1 -12  -9 1191.57 169.506  35
   1  12   9 1276.53 168.388  36
  -1  12  -9 1099.30 149.707  41
  -1  12  -9 1134.01 184.874  39
  -1 -12 -10 18367.4 584.319  28
  -1  12 -10 20317.4 1282.25   7
  -1 -12 -10 19010.5 1126.53   6
   1  12  10 17229.1 1128.78   4
  -1 -12 -10 18361.6 643.304  45
  -1  12 -10 18227.2 662.278  46
   1  12  10 18313.5 655.717  48
  -1 -12 -10 17543.6 645.199  42
  -1  12 -10 17423.7 563.204  41
   1  12  10 18370.6 610.092  36
  -1 -12 -10 17874.7 597.307  35
   1 -12  10 17623.9 604.945  33
  -1  12 -10 18524.9 625.691  39
  -1 -12 -11-77.5564 105.580  28
   1 -12  11-17.1104 110.066  33
   1  12  11 128.811 130.341  48
  -1 -12 -11 131.704 139.963  42
  -1  12 -11 145.179 152.503  46
  -1 -12 -11 75.7802 119.139  45
  -1 -12 -11 23.2175 107.539  35
   1  12  11 50.7083 105.234  36
  -1  12 -11 156.149 105.285  41
  -1  12 -11 85.5722 111.715  39
   1 -12  12 134.499 115.604  33
   1  12  12 194.045 84.8647  31
  -1  12 -12 175.377 148.501  46
  -1 -12 -12 188.133 134.257  42
   1  12  12-22.6963 126.014  48
  -1 -12 -12 247.396 124.281  45
   1  12  12-13.9081 104.674  36
  -1  12 -12 11.1718 107.866  39
  -1  12 -12 28.5056 102.646  41
  -1 -12 -12 28.3290 120.737  35
   1  12  13 4524.60 257.232  31
  -1  12 -13 3928.24 319.016  46
  -1 -12 -13 4451.59 319.952  45
   1  12  13 3843.21 307.312  48
  -1 -12 -13 4320.45 297.547  35
   1 -12  13 3994.51 286.311  33
  -1  12 -13 3928.43 277.856  41
  -1  12 -13 4293.01 286.523  39
   1  12  13 4401.32 307.421  36
   1  12  14 18003.0 533.946  31
  -1 -12 -14 17344.0 625.302  45
   1  12  14 17372.1 627.654  48
  -1  12 -14 18110.4 650.451  46
  -1 -12 -14 17085.0 584.081  35
   1 -12  14 17932.2 604.102  33
  -1  12 -14 16830.3 575.808  41
  -1  12 -14 17002.1 554.402  39
   1  12  14 17643.5 605.727  36
   1  12  15 2135.76 184.447  31
  -1 -12 -15 2088.76 224.297  45
  -1  12 -15 1958.77 239.180  46
   1  12  15 1781.77 206.404  48
  -1  12 -15 2206.33 221.326  41
   1 -12  15 1977.80 214.399  33
   1  12  15 2192.37 233.045  36
  -1 -12 -15 2206.92 221.695  35
   1 -12  16 517.547 138.847  33
   1  12  16 602.130 114.462  31
   1 -12  16 870.488 127.196  32
  -1  12 -16 597.416 164.227  46
   1  12  16 738.122 153.498  48
  -1 -12 -16 743.780 155.619  45
   1  12  16 765.824 152.833  36
  -1 -12 -16 534.516 148.287  35
  -1  12 -16 405.448 137.256  41
   1  12  17 338.803 96.7129  31
   1 -12  17 393.713 115.567  33
   1 -12  17 271.926 84.3122  32
  -1 -12 -17 252.204 119.575  45
  -1  12 -17 646.147 157.833  46
   1  12  17 344.630 116.085  48
   1  12  17 342.065 123.675  36
  -1  12 -17 494.655 136.065  41
  -1 -12 -17 258.729 120.312  35
   1  12  18 1866.27 161.384  31
  -1 -12 -18 2063.79 202.383  45
  -1  12 -18 1922.19 206.274  46
   1  12  18 2059.35 186.812  48
   1  12  18 1540.76 181.807  36
  -1 -12 -18 2010.19 190.787  35
  -1  12 -18 1760.86 188.462  41
   1 -12  18 1863.04 190.336  33
   1  12  19-10.4228 64.2653  31
   1 -12  19-34.9681 85.5989  33
  -1 -12 -19 128.596 98.2163  45
  -1  12 -19 22.9274 99.7739  46
   1  12  19 89.0495 97.9596  36
  -1  12 -19 68.2488 108.858  41
  -1 -12 -19 0.32821 85.2757  35
   1  12  20 2880.06 178.394  31
  -1  12 -20 3206.60 211.458  46
  -1 -12 -20 3077.47 209.326  45
   1 -12  20 3470.02 213.326  33
  -1  12 -20 3108.63 215.383  41
  -1 -12 -20 3388.14 208.546  35
   1  12  20 3241.62 219.078  36
   1 -12  21 215.407 71.0627  33
  -1 -12 -21 34.4543 67.1858  45
  -1  12 -21-32.9175 68.0716  46
  -1  12 -21 92.4928 77.1625  41
  -1 -12 -21 69.7201 66.5164  35
   1  12  21-111.387 73.8375  36
   1 -12  22 262.971 74.7794  33
  -1 -12 -22 131.096 60.7916  35
  -1  12 -22 280.778 80.9355  41
   1  12  22 318.794 75.1144  36
  -1  12 -23 2057.64 126.975  41
   1  13 -22 1024.66 116.537  40
  -1  13  21 886.026 98.9128  31
  -1  13  21 568.643 74.7591  36
   1  13 -21 687.863 115.638  40
  -1 -13  21 810.103 94.9467  34
  -1  13  20 195.433 71.9134  31
  -1  13  20 94.3746 59.3811  36
  -1 -13  20 236.053 80.9825  34
   1 -13 -20 273.633 75.4823  35
   1  13 -20 35.6645 92.0808  40
  -1  13  19 2320.34 175.063  31
   1 -13 -19 2193.60 225.232  42
   1  13 -19 2213.05 167.912  46
  -1 -13  19 2374.22 180.813  34
   1 -13 -19 2289.23 159.443  35
  -1  13  19 2151.88 164.006  36
   1  13 -19 2098.46 210.325  40
  -1  13  18 252.951 101.993  31
   1  13 -18 196.178 100.807  46
   1 -13 -18 94.4725 134.934  42
  -1 -13  18 94.2551 90.0397  34
   1 -13 -18 23.0068 71.5990  35
   1  13 -18 220.918 128.935  40
  -1  13  17 1672.34 170.909  31
   1  13 -17 1482.51 181.856  46
   1 -13 -17 1375.78 211.179  42
  -1  13  17 1199.03 158.871  36
  -1 -13  17 1761.59 181.891  34
   1 -13 -17 1411.69 148.933  35
   1  13 -17 1272.32 192.413  40
  -1  13  16 113.490 91.9690  31
   1 -13 -16 121.940 154.121  42
   1  13 -16 167.505 118.241  46
  -1  13  16 164.771 113.451  36
  -1 -13  16 61.9890 102.846  34
   1 -13 -16 83.9891 81.8585  35
   1  13 -16 60.1778 128.782  40
  -1  13  15 283.247 99.0998  26
  -1 -13  15-229.641 211.624  17
   1  13 -15 215.328 125.118  46
   1 -13 -15 160.017 166.369  42
   1 -13 -15 301.071 115.327  35
  -1  13  15 240.317 126.012  36
  -1 -13  15 189.875 113.695  34
   1  13 -15 273.447 147.184  40
  -1  13  14 43.6915 89.7196  26
  -1 -13  14 157.902 147.429  17
  -1  13  14 17.0861 92.8226  48
   1 -13 -14 144.387 155.100  42
   1  13 -14 34.1486 131.040  46
  -1  13  14 260.248 124.342  36
  -1 -13  14 102.961 111.827  34
   1  13 -14 113.297 120.311  40
   1 -13 -14 117.391 92.2727  35
   1 -13 -13 1401.36 183.432  32
  -1  13  13 999.548 152.332  26
  -1 -13  13 432.336 199.690  17
   1 -13 -13 1168.99 222.954  42
   1  13 -13 1068.17 199.109  46
  -1  13  13 1181.48 167.240  48
   1  13 -13 722.032 173.385  40
  -1 -13  13 993.586 163.618  34
   1 -13 -13 1195.06 157.183  35
   1 -13 -12 801.396 152.428  32
  -1  13  12 1010.12 154.983  26
  -1  13  12 673.601 219.317  15
  -1 -13  12 459.332 253.383  17
  -1  13  12 990.604 173.160  48
   1  13 -12 618.810 186.156  46
   1 -13 -12 717.372 180.395  42
   1  13 -12 591.826 159.812  40
  -1 -13  12 780.162 157.632  34
   1 -13 -12 583.399 121.782  35
  -1  13  11 115.675 109.548  26
   1 -13 -11-47.0249 108.343  32
  -1 -13  11 430.637 238.982  17
  -1  13  11-0.77343 141.944  15
  -1  13  11 123.160 109.944  48
   1  13 -11 176.539 149.582  46
   1 -13 -11 57.2212 147.255  42
   1 -13 -11 117.256 95.9997  35
   1  13 -11 122.505 124.420  40
  -1 -13  11 80.9621 102.556  34
   1 -13 -10 397.643 126.777  32
  -1  13  10 441.397 129.616  26
  -1 -13  10 187.844 184.480  17
  -1  13  10 374.499 219.287  15
  -1  13  10 120.371 131.946  48
   1  13 -10 233.313 151.284  46
   1 -13 -10 486.009 180.293  42
  -1 -13  10 352.928 129.185  34
   1  13 -10 167.964 123.681  40
   1  13 -10 336.085 123.061  39
   1 -13 -10 472.983 116.205  35
   1 -13  -9 536.373 150.031  32
  -1  13   9 359.248 120.005  26
  -1  13   9 145.712 170.990  15
  -1 -13   9 496.954 246.413  17
  -1  13   9 252.523 140.002  48
   1  13  -9 609.702 176.706  46
   1 -13  -9 644.292 194.409  42
  -1 -13   9 505.687 136.247  34
   1  13  -9 377.872 137.824  40
   1  13  -9 325.573 119.063  39
   1 -13  -9 377.020 127.191  35
   1 -13  -8 10716.2 448.895  32
   1  13  -8 12028.7 941.290   4
  -1  13   8 10482.7 779.106  15
   1 -13  -8 10121.4 862.365   6
   1  13  -8 10804.5 525.284  46
   1 -13  -8 9944.53 510.807  42
  -1  13   8 10642.7 485.400  48
  -1 -13   8 10961.7 454.660  34
   1  13  -8 10560.9 457.160  39
   1 -13  -7 6381.74 343.284  32
   1  13  -7 7179.25 707.239   4
  -1  13   7 6049.03 582.507  15
   1 -13  -7 6246.40 676.243   6
   1  13  -7 6933.13 410.492  46
   1 -13  -7 6125.03 396.201  42
  -1  13   7 6060.98 371.950  48
  -1 -13   7 6143.42 339.680  34
   1  13  -7 6295.92 356.618  39
  -1  13   6 851.792 161.257  25
   1 -13  -6 916.121 170.397  32
  -1  13   6 938.398 273.402  15
   1  13  -6 244.636 196.658   4
   1 -13  -6 892.015 286.583   6
   1  13  -6 590.821 173.639  46
  -1 -13   6 872.961 181.342  44
   1 -13  -6 472.737 154.987  42
  -1 -13   6 799.090 147.994  34
   1  13  -6 722.533 165.243  39
  -1  13   6 784.142 151.780  39
   1 -13  -5 3467.14 255.730  32
  -1  13   5 3575.33 268.387  25
   1  13  -5 4172.73 544.248   4
  -1  13   5 3642.66 443.278  15
   1 -13  -5 3606.37 516.750   6
   1 -13  -5 3168.49 283.668  42
  -1 -13   5 3509.55 292.560  44
   1  13  -5 3720.37 310.219  46
   1  13  -5 3826.88 290.141  39
  -1  13   5 3366.61 248.721  39
  -1 -13   4 842.669 117.205  21
  -1  13   4 744.238 161.508  25
   1 -13  -4 915.424 151.920  32
  -1  13   4 1068.59 248.982  15
   1  13  -4 957.789 319.558   4
   1 -13  -4 453.981 238.919   6
  -1 -13   4 1139.26 190.554  44
   1  13  -4 965.514 193.978  46
   1 -13  -4 735.491 166.681  42
   1  13  -4 1039.99 189.507  39
  -1 -13   4 1121.12 166.637  37
  -1  13   4 952.112 153.816  39
  -1 -13   3 61.6813 72.3089  21
   1 -13  -3 119.803 99.4106  32
  -1 -13   3 52.5791 101.552  32
  -1  13   3 217.313 132.706  25
   1  13  -3-110.310 193.775   4
  -1  13   3-55.8024 132.414  11
   1 -13  -3 396.645 212.310   6
  -1 -13   3 241.224 121.254  44
   1  13  -3 87.3640 122.082  46
   1 -13  -3 92.7172 112.091  42
  -1 -13   3 40.8028 88.8648  37
   1  13  -3 146.829 129.769  39
  -1  13   3 115.611 101.341  39
  -1 -13   2 2035.28 187.535  28
   1 -13  -2 2140.68 210.935  32
  -1  13   2 1921.97 200.195  25
  -1 -13   2 2007.67 187.701  32
   1  13  -2 2195.50 416.101   4
  -1  13   2 1645.58 291.655  11
   1 -13  -2 1823.27 379.068   6
  -1 -13   2 1777.37 211.103  44
   1  13  -2 2042.97 242.959  46
   1 -13  -2 2014.14 224.235  42
   1  13  -2 1991.61 195.440  48
  -1 -13   2 2039.00 199.673  37
   1 -13  -2 2121.56 202.818  33
   1  13  -2 2020.96 230.050  39
  -1  13   2 1807.72 208.921  39
  -1 -13   1 2623.61 203.732  28
   1 -13  -1 2494.98 221.976  32
  -1 -13   1 1965.52 182.899  32
  -1  13   1 2136.59 202.692  25
   1  13  -1 2485.94 423.719   4
   1 -13  -1 2671.37 437.196   6
   1  13  -1 2499.54 257.516  46
  -1 -13   1 2286.87 232.670  44
   1 -13  -1 2551.93 236.402  42
   1  13  -1 2315.60 212.904  48
  -1  13   1 2028.04 217.038  39
  -1 -13   1 2339.97 213.928  37
   1  13  -1 2698.37 253.498  39
   1 -13  -1 2309.26 208.928  33
   1 -13   0-9.63241 89.7470  33
  -1 -13   0-127.036 88.1869  28
   1 -13   0 12.7226 90.4013  32
  -1 -13   0 85.0617 80.1023  32
  -1  13   0 22.7556 101.228  25
   1  13   0-329.557 260.501   4
   1 -13   0-66.5645 176.851   6
  -1 -13   0 319.848 124.988  44
   1  13   0 21.4825 110.189  46
  -1 -13   0 73.4994 92.1788  37
   1 -13   0 29.0149 100.017  42
   1  13   0 261.406 141.538  39
  -1  13   0 85.6875 102.752  39
  -1 -13  -1 560.297 118.455  28
   1 -13   1 673.038 135.065  32
  -1 -13  -1 681.378 132.388  32
   1 -13   1 456.592 115.063  33
  -1  13  -1 652.466 148.416  25
   1 -13   1 721.994 280.286   6
   1  13   1 972.165 285.274   4
   1  13   1 596.051 144.360  48
  -1 -13  -1 559.224 145.590  44
   1  13   1 801.778 170.477  46
   1 -13   1 597.355 139.921  42
  -1 -13  -1 563.806 132.151  37
   1  13   1 628.819 153.369  39
  -1  13  -1 549.543 142.038  39
  -1 -13  -2 1716.32 165.822  32
  -1 -13  -2 1591.62 159.212  28
   1 -13   2 1925.70 201.308  32
  -1  13  -2 2051.23 195.807  25
   1 -13   2 1214.82 167.520  33
   1 -13   2 1272.90 328.815   6
   1  13   2 1894.81 366.787   4
   1  13   2 1848.60 200.695  46
   1  13   2 1691.69 200.121  48
  -1  13  -2 1398.21 179.044  46
  -1 -13  -2 1919.94 224.298  44
  -1 -13  -2 1744.23 192.247  37
   1 -13   2 1687.22 190.114  42
  -1  13  -2 1663.69 206.945  39
   1  13   2 1768.91 212.857  39
   1 -13   3 215.514 102.795  33
  -1 -13  -3 98.2290 72.6250  28
  -1 -13  -3 138.551 76.3552  32
   1 -13   3 209.647 102.619  32
  -1  13  -3 235.209 102.675  25
   1 -13   3-43.4590 141.881   6
   1  13   3 146.556 185.609   4
   1  13   3 339.319 137.300  48
   1  13   3 172.214 121.137  46
  -1  13  -3 117.639 109.488  46
   1 -13   3 192.523 103.290  42
  -1 -13  -3 230.089 106.113  37
   1  13   3 254.380 143.069  39
  -1  13  -3 224.743 116.101  39
  -1 -13  -4 5992.77 308.367  28
   1 -13   4 5468.76 319.503  32
  -1  13  -4 5417.12 294.938  25
   1  13   4 5844.15 636.621   4
   1 -13   4 5386.47 571.279   6
   1  13   4 5627.25 350.536  48
   1 -13   4 5693.29 325.940  42
  -1  13  -4 5445.12 344.188  46
   1 -13   4 5663.26 327.653  33
  -1  13  -4 6249.29 359.993  39
  -1 -13  -4 5903.24 337.512  37
   1  13   4 5340.31 353.107  39
  -1 -13  -5 19351.7 575.507  28
   1 -13   5 19293.0 600.409  32
  -1  13  -5 19458.1 571.230  25
   1  13   5 17754.6 1123.17   4
  -1 -13  -5 16446.3 983.745   6
   1 -13   5 20083.4 1099.76   6
  -1  13  -5 16635.7 618.905  46
   1  13   5 18936.5 657.588  48
   1 -13   5 19507.5 620.128  42
   1 -13   5 19016.7 609.524  33
  -1 -13  -5 18640.8 611.569  37
   1  13   5 19517.9 657.092  39
  -1  13  -5 18822.8 653.845  39
   1  13   5 18652.7 565.774  36
  -1 -13  -6 7107.34 338.569  28
   1 -13   6 6965.95 353.395  32
  -1  13  -6 6884.58 326.383  25
  -1  13  -6 7560.40 781.269   7
  -1 -13  -6 7049.31 660.549   6
   1  13   6 6185.85 680.815   4
  -1 -13  -6 6961.65 387.423  45
   1  13   6 7291.65 407.227  48
  -1  13  -6 6306.08 375.382  46
   1 -13   6 6750.11 357.371  33
   1  13   6 6366.40 378.167  39
  -1 -13  -6 6666.29 363.759  37
  -1  13  -6 6834.14 392.666  39
   1  13   6 6668.52 336.360  36
  -1 -13  -7 9111.40 395.721  28
   1 -13   7 9763.74 421.318  32
  -1  13  -7 10105.0 391.053  25
  -1  13  -7 9123.38 872.467   7
  -1 -13  -7 9422.12 768.992   6
   1  13   7 9057.92 814.782   4
  -1  13  -7 8546.15 449.553  46
  -1 -13  -7 9122.77 443.324  45
   1  13   7 9807.12 476.149  48
   1 -13   7 9853.53 434.091  33
   1  13   7 9193.19 401.685  36
   1  13   7 9514.36 446.907  39
  -1  13  -7 10267.5 462.135  39
  -1 -13  -8 63418.1 1258.23  28
   1 -13   8 62992.8 1275.12  32
  -1  13  -8 66923.6 1218.05  25
  -1 -13  -8 64610.5 2146.61   6
   1  13   8 61761.4 2206.86   4
  -1 -13  -8 61834.7 1358.40  45
  -1  13  -8 63000.9 1379.38  46
   1  13   8 63970.2 1391.51  48
   1  13   8 62162.2 1322.15  39
   1  13   8 61933.5 1273.87  36
   1 -13   8 63054.8 1304.23  33
  -1  13  -8 63647.9 1348.90  39
  -1 -13  -9 7398.22 360.268  28
   1 -13   9 7579.65 370.657  32
  -1 -13  -9 7283.85 397.482  45
  -1  13  -9 7789.75 432.651  46
   1  13   9 7926.70 434.765  48
   1 -13   9 6975.54 377.519  33
  -1  13  -9 7763.37 403.355  39
   1  13   9 7261.37 376.019  36
  -1 -13  -9 7725.15 386.889  35
   1 -13  10 12621.1 473.003  32
  -1 -13 -10 12403.0 466.680  28
  -1  13 -10 12085.9 537.911  46
  -1 -13 -10 11799.9 513.047  42
   1  13  10 12550.5 541.302  48
  -1 -13 -10 11855.6 509.088  45
   1 -13  10 11677.4 482.582  33
  -1  13 -10 11251.6 444.477  41
  -1 -13 -10 12580.8 498.933  35
   1  13  10 11786.1 481.254  36
  -1  13 -10 12909.0 509.938  39
   1 -13  11 6694.83 338.133  32
   1  13  11 6286.71 380.548  48
  -1 -13 -11 5572.50 355.251  45
  -1  13 -11 6369.65 393.188  46
  -1 -13 -11 6049.98 370.657  42
   1 -13  11 6216.22 354.342  33
  -1  13 -11 5873.98 317.877  41
  -1 -13 -11 6227.56 350.900  35
  -1  13 -11 6054.16 353.494  39
   1  13  11 6177.10 346.275  36
   1 -13  12 7166.87 344.181  32
  -1 -13 -12 6182.48 364.665  45
   1  13  12 6200.93 375.762  48
  -1  13 -12 6429.09 390.985  46
   1  13  12 6494.52 356.503  36
   1 -13  12 6591.27 355.791  33
  -1  13 -12 6508.42 349.021  39
  -1  13 -12 6139.31 331.011  41
  -1 -13 -12 6153.51 347.122  35
   1 -13  13 3251.48 229.672  32
  -1  13 -13 3092.45 285.517  46
  -1 -13 -13 3421.30 273.449  45
   1  13  13 3266.01 284.152  48
  -1 -13 -13 3338.42 257.578  35
  -1  13 -13 2784.40 231.271  41
   1 -13  13 3190.34 252.472  33
   1  13  13 3249.55 260.603  36
  -1  13 -13 3027.68 233.686  39
   1 -13  14 134.133 115.702  33
   1 -13  14 70.1080 89.1418  32
   1  13  14 238.977 84.2017  31
   1  13  14 67.8775 121.156  48
  -1 -13 -14 124.713 107.620  45
  -1  13 -14 14.9785 146.059  46
   1  13  14 195.314 131.300  36
  -1  13 -14 97.1784 104.297  39
  -1  13 -14 197.987 103.944  41
  -1 -13 -14 82.9693 118.491  35
   1 -13  15 133.262 107.005  33
   1 -13  15 23.3575 80.4897  32
   1  13  15 66.7730 83.0821  31
  -1 -13 -15-65.5021 103.584  45
   1  13  15 120.641 106.522  48
  -1  13 -15 27.5509 131.033  46
   1  13  15-27.1619 103.574  36
  -1  13 -15 123.529 107.680  41
  -1 -13 -15 60.8016 112.567  35
  -1  13 -15-12.9503 78.2652  39
   1 -13  16 517.231 126.588  33
   1  13  16 741.422 107.187  31
   1 -13  16 630.907 111.953  32
   1  13  16 711.432 149.998  48
  -1  13 -16 463.489 142.729  46
  -1 -13 -16 540.025 135.319  45
   1  13  16 687.643 142.973  36
  -1  13 -16 523.416 130.362  41
  -1 -13 -16 617.912 137.669  35
   1 -13  17 1514.11 137.476  32
   1  13  17 1728.13 147.363  31
  -1 -13 -17 1579.20 173.255  45
   1  13  17 1558.48 169.825  48
  -1  13 -17 1672.12 195.514  46
   1  13  17 1311.70 173.955  36
   1 -13  17 1748.34 179.127  33
  -1  13 -17 1402.10 165.798  41
  -1 -13 -17 1578.80 180.656  35
   1 -13  18 141.477 94.5110  33
   1  13  18 129.710 64.3661  31
   1  13  18 167.008 87.5055  48
  -1 -13 -18-51.2909 87.5370  45
  -1  13 -18 95.4026 104.778  46
   1  13  18 57.8706 89.4617  36
  -1  13 -18-41.5017 89.6544  41
  -1 -13 -18 22.5009 96.8302  35
   1  13  19 5573.13 232.329  31
  -1 -13 -19 5580.22 267.497  45
  -1  13 -19 5546.96 278.502  46
  -1  13 -19 5251.11 263.769  41
  -1 -13 -19 5453.92 259.539  35
   1 -13  19 5463.98 264.869  33
   1  13  19 5709.56 281.187  36
   1 -13  20 94.2044 68.5282  33
  -1 -13 -20 6.01707 65.8875  45
  -1  13 -20 181.125 83.6460  46
  -1  13 -20 9.98233 72.5718  41
  -1 -13 -20 50.0286 72.1824  35
   1  13  20 55.6200 74.8491  36
   1 -13  21 77.2765 58.1730  33
  -1  13 -21 77.1779 68.3420  41
  -1 -13 -21 207.859 64.7706  35
   1  13  21-13.6991 57.2723  36
  -1 -14  20 1368.34 116.666  44
   1  14 -20 1148.73 126.991  40
  -1  14  20 1216.75 102.065  36
  -1  14  19 46.5934 59.4265  31
  -1 -14  19 92.7042 72.0794  44
   1  14 -19-31.7356 55.4239  46
  -1  14  19 35.5441 59.3867  36
   1 -14 -19 0.78814 53.2436  35
   1  14 -19 75.3082 91.4359  40
  -1  14  18 1024.14 118.265  31
  -1 -14  18 917.805 134.890  44
   1  14 -18 690.120 109.002  46
   1 -14 -18 816.145 153.672  42
  -1 -14  18 741.934 111.960  34
   1 -14 -18 636.798 96.8458  35
   1  14 -18 975.828 152.664  40
  -1  14  18 863.474 115.251  36
  -1  14  17 899.557 121.996  31
   1  14 -17 845.433 141.170  46
   1 -14 -17 1075.06 176.077  42
  -1  14  17 1001.96 141.286  36
  -1 -14  17 840.648 128.681  34
   1 -14 -17 956.487 117.564  35
   1  14 -17 815.074 148.268  40
  -1  14  16 195.416 88.3465  31
   1 -14 -16 289.839 155.313  42
   1  14 -16 216.327 114.827  46
  -1  14  16 274.415 105.794  36
   1 -14 -16 121.787 72.9039  35
   1  14 -16 196.163 123.646  40
  -1 -14  16 28.2340 91.8225  34
  -1  14  15 163.988 99.0395  31
  -1  14  15 19.8530 74.5052  26
   1  14 -15 3.15627 115.818  46
   1 -14 -15 32.6837 137.777  42
  -1  14  15 338.543 132.160  36
  -1 -14  15-2.99739 92.5219  34
   1 -14 -15 222.564 93.0084  35
   1  14 -15 219.363 125.312  40
  -1  14  14 230.720 93.9492  26
  -1  14  14 411.251 104.060  48
   1  14 -14 463.084 147.836  46
   1 -14 -14 257.246 166.551  42
  -1  14  14 152.351 117.191  36
   1  14 -14 329.482 129.626  40
   1 -14 -14 382.729 96.2173  35
  -1 -14  14 306.966 132.551  34
  -1  14  13 330.286 111.195  26
   1  14 -13 213.421 136.541  46
  -1  14  13 423.344 125.237  48
   1 -14 -13 470.078 165.363  42
  -1 -14  13 361.796 127.396  34
  -1  14  13 290.360 142.754  36
   1  14 -13 367.457 147.582  40
   1 -14 -13 453.219 103.418  35
   1 -14 -12 1099.75 163.772  32
  -1  14  12 1211.05 169.468  26
  -1  14  12 1064.60 174.368  48
   1  14 -12 1060.39 198.499  46
   1 -14 -12 1318.07 218.844  42
  -1 -14  12 853.290 148.876  34
   1 -14 -12 990.894 135.304  35
   1  14 -12 793.387 173.663  40
  -1  14  11 3190.51 245.470  26
   1 -14 -11 3048.74 242.364  32
  -1  14  11 3277.46 444.711  15
   1  14 -11 3073.99 287.428  46
   1 -14 -11 2888.62 290.239  42
  -1  14  11 3150.29 262.495  48
  -1 -14  11 2738.57 248.201  34
   1 -14 -11 3173.54 216.807  35
   1  14 -11 2464.60 251.918  40
   1  14 -11 3121.75 229.041  39
   1 -14 -10 763.470 159.567  32
  -1  14  10 1011.78 158.050  26
  -1  14  10 691.453 256.246  15
  -1  14  10 900.478 165.561  48
  -1 -14  10 1108.03 185.537  44
   1  14 -10 800.102 208.794  46
   1 -14 -10 823.243 193.525  42
  -1 -14  10 1080.96 170.845  34
   1 -14 -10 775.347 135.865  35
   1  14 -10 909.028 145.790  39
   1 -14  -9 877.041 157.019  32
  -1  14   9 707.604 145.325  26
  -1  14   9 873.160 268.882  15
   1  14  -9 974.124 209.640  46
  -1 -14   9 851.675 175.642  44
  -1  14   9 673.436 176.865  48
   1 -14  -9 699.933 184.905  42
  -1 -14   9 840.821 166.364  34
   1  14  -9 995.518 171.707  39
  -1  14   8 858.818 150.789  26
   1 -14  -8 899.558 154.962  32
  -1  14   8 919.198 267.041  15
  -1  14   8 1195.93 189.832  48
  -1 -14   8 1107.79 189.444  44
   1  14  -8 779.286 186.324  46
   1 -14  -8 887.125 192.884  42
  -1 -14   8 877.502 160.844  34
   1  14  -8 996.591 174.917  39
   1 -14  -7 3828.42 276.620  32
  -1  14   7 3477.56 450.170  15
   1 -14  -7 4177.21 336.318  42
   1  14  -7 4071.00 330.557  46
  -1 -14   7 4374.04 322.638  44
  -1  14   7 3925.51 302.283  48
  -1 -14   7 4668.74 289.582  37
   1  14  -7 3709.71 288.078  39
   1 -14  -6 10371.7 449.731  32
  -1  14   6 9651.56 733.205  15
   1 -14  -6 9907.07 497.424  42
   1  14  -6 10454.7 514.709  46
  -1  14   6 10687.2 497.269  48
  -1 -14   6 10515.5 497.309  44
  -1 -14   6 11378.2 453.100  37
   1  14  -6 10689.6 475.383  39
  -1  14   6 10069.8 429.797  39
   1 -14  -5 104.029 123.963  32
  -1 -14   5 116.647 115.894  32
  -1  14   5 157.878 135.739  15
  -1  14   5-2.33428 130.173  48
   1  14  -5 64.2541 150.006  46
  -1 -14   5-1.36909 123.370  44
   1 -14  -5-132.992 112.818  42
   1  14  -5 107.443 126.952  39
  -1  14   5-82.4255 98.2713  39
  -1 -14   5 376.988 117.528  37
  -1 -14   4 154.819 85.4753  28
  -1 -14   4 310.251 116.026  32
  -1  14   4 255.619 124.893  25
   1 -14  -4 347.035 126.707  32
  -1  14   4 278.997 182.922  15
   1  14  -4 481.877 256.264   4
   1 -14  -4-162.945 173.026   6
  -1 -14   4 210.180 132.117  44
   1  14  -4 96.6284 129.300  46
   1 -14  -4 190.632 117.895  42
  -1 -14   4 109.936 105.306  37
   1  14  -4 245.066 138.231  39
  -1  14   4 270.179 126.994  39
  -1 -14   3 2203.58 187.566  28
  -1 -14   3 2148.61 198.980  32
  -1  14   3 2191.21 216.191  25
   1 -14  -3 1726.33 199.908  32
  -1  14   3 2116.96 351.331  15
   1  14  -3 2547.46 441.366   4
   1 -14  -3 2590.77 450.440   6
   1  14  -3 2352.32 202.187  48
   1 -14  -3 2301.00 244.020  42
   1  14  -3 2009.83 239.763  46
  -1 -14   3 1928.60 223.637  44
  -1 -14   3 2167.54 210.211  37
  -1  14   3 1906.51 213.962  39
   1  14  -3 2155.44 233.063  39
  -1 -14   2 2168.84 183.789  28
   1 -14  -2 1944.71 208.656  32
  -1 -14   2 1745.12 185.401  32
  -1  14   2 2062.21 218.802  25
  -1  14   2 2566.41 357.883  15
   1  14  -2 1660.98 375.805   4
   1 -14  -2 1907.49 396.476   6
  -1 -14   2 1863.93 219.051  44
   1 -14  -2 1938.97 232.800  42
   1  14  -2 1919.08 237.882  46
   1  14  -2 2012.62 204.658  48
  -1 -14   2 2575.84 219.140  37
   1  14  -2 1983.75 234.742  39
  -1  14   2 1827.20 216.910  39
   1 -14  -1 1294.86 180.533  32
  -1 -14   1 1111.97 139.159  28
  -1 -14   1 1141.12 152.049  32
  -1  14   1 1629.71 221.907  25
   1 -14  -1 1239.20 338.316   6
   1  14  -1 949.956 297.694   4
  -1  14   1 1375.35 265.673  15
   1  14  -1 1235.37 171.736  48
  -1 -14   1 1071.01 181.182  44
   1  14  -1 1366.24 203.217  46
   1 -14  -1 1220.18 167.147  33
   1 -14  -1 1203.01 192.731  42
  -1 -14   1 1353.97 170.419  37
   1  14  -1 1205.02 196.367  39
  -1  14   1 964.636 173.817  39
  -1 -14   0 8251.13 356.900  28
   1 -14   0 7974.10 389.147  32
  -1 -14   0 8219.00 365.179  32
  -1  14   0 8040.68 379.746  25
   1  14   0 8900.35 795.449   4
   1 -14   0 8201.41 747.176   6
   1 -14   0 8123.75 410.444  42
   1  14   0 8165.65 431.785  46
  -1 -14   0 7720.64 428.276  44
   1  14   0 8064.26 399.800  48
  -1 -14   0 8452.15 395.160  37
   1  14   0 8263.70 431.753  39
  -1  14   0 7674.85 403.767  39
   1 -14   0 7397.98 377.391  33
   1 -14   1 59.2883 102.968  33
  -1 -14  -1 68.9072 79.0539  28
  -1  14  -1 19.8605 108.610  25
   1 -14   1 185.543 113.307  32
  -1 -14  -1 125.372 94.6105  32
   1 -14   1 110.889 206.579   6
   1  14   1-210.582 192.747   4
   1  14   1 1.02590 105.377  46
   1  14   1 115.653 107.675  48
  -1 -14  -1 64.2379 120.830  44
   1  14   1 103.802 123.444  39
   1 -14   1 84.4554 102.214  42
  -1 -14  -1 129.785 104.944  37
  -1  14  -1 306.035 132.990  39
  -1 -14  -2 3106.20 220.875  28
  -1 -14  -2 3097.00 221.446  32
   1 -14   2 2969.74 243.146  32
  -1  14  -2 3176.96 250.229  25
   1  14   2 2940.51 467.048   4
   1 -14   2 3763.12 502.347   6
  -1  14  -2 2860.19 244.184  46
   1  14   2 3486.13 276.882  46
   1 -14   2 2953.02 250.336  42
   1  14   2 3058.64 267.117  48
  -1 -14  -2 3323.46 257.429  37
   1  14   2 3211.64 283.332  39
  -1  14  -2 2826.34 260.617  39
   1 -14   2 3146.73 247.143  33
  -1 -14  -3 8809.01 373.365  28
  -1 -14  -3 8954.42 370.924  32
  -1  14  -3 8829.09 391.334  25
   1 -14   3 8918.82 408.454  32
   1  14   3 9044.75 794.323   4
   1 -14   3 9144.39 761.019   6
  -1  14  -3 8205.11 407.029  46
   1 -14   3 8824.24 418.955  42
   1  14   3 9155.04 424.526  46
   1  14   3 8218.34 425.093  48
   1 -14   3 8362.78 395.005  33
  -1 -14  -3 8979.27 415.272  37
   1  14   3 8651.64 447.284  39
  -1  14  -3 9067.18 439.236  39
  -1 -14  -4 2897.57 215.810  28
   1 -14   4 3044.08 246.772  32
  -1  14  -4 3103.33 233.550  25
   1  14   4 2996.24 476.128   4
   1 -14   4 2577.60 221.554  42
  -1  14  -4 2677.52 247.023  46
   1  14   4 2970.79 270.478  48
   1 -14   4 2923.89 240.176  33
  -1 -14  -4 3030.79 259.513  37
   1  14   4 2632.63 266.908  39
  -1  14  -4 3147.11 278.269  39
  -1 -14  -5 397.029 103.844  28
   1 -14   5 339.492 120.670  33
  -1  14  -5 743.353 131.246  25
   1 -14   5 519.914 139.632  32
[truncated: 540,453 more chars]
